# Supplementary material for: Transcriptome analysis of northern elephant seal (Mirounga angustirostris) muscle tissue provides a novel molecular resource and physiological insights
Source: BMC Genomics. 2015 Feb 8;16(1):64. doi: 10.1186/s12864-015-1253-6 (PMC4328371; doi:10.1186/s12864-015-1253-6)
Supplement: Additional file 1: — M. angustirostris transcriptome assembly with complete annotation (mouse). [file 12864_2015_1253_MOESM1_ESM.zip]

Archive with 1 entries (1 files):
- Supplementary_1.csv
