# Supplementary material for: Transcriptome analysis of northern elephant seal (Mirounga angustirostris) muscle tissue provides a novel molecular resource and physiological insights
Source: BMC Genomics. 2015 Feb 8;16(1):64. doi: 10.1186/s12864-015-1253-6 (PMC4328371; doi:10.1186/s12864-015-1253-6)
Supplement: Additional file 2: — M. angustirostris transcriptome assembly with combined annotation (mouse, human and dog). [file 12864_2015_1253_MOESM2_ESM.zip › Supplementary_2.csv]

ortholog	mian.id313520.tr339100	N/A	NP_056243.1	N/A
ortholog	mian.id119461.tr653711	NP_038894.2	NP_001124439.1	ENSCAFG00000029158
ortholog	mian.id170697.tr370050	NP_652762.2	NP_001374.3	ENSCAFG00000019253
ortholog	mian.id51383.tr339783	NP_083226.3	N/A	ENSCAFG00000004422
ortholog	mian.id44991.tr473011	XP_006532996.1	N/A	N/A
ortholog	mian.id82439.tr240984	N/A	NP_001161340.1	N/A
ortholog	mian.id53090.tr71525	XP_006508968.1	N/A	N/A
ortholog	mian.id228920.tr614045	N/A	XP_005256857.1	N/A
ortholog	mian.id74201.tr204348	NP_084473.1	NP_722517.3	ENSCAFG00000012009
ortholog	mian.id122584.tr195977	N/A	XP_006720883.1	N/A
ortholog	mian.id47664.tr231442	XP_006506838.1	N/A	N/A
ortholog	mian.id100235.tr23827	NP_780384.1	NP_078889.1	N/A
ortholog	mian.id32626.tr285241	XP_006515267.1	N/A	ENSCAFG00000003855
ortholog	mian.id380934.tr434553	N/A	N/A	ENSCAFG00000016152
ortholog	mian.id421952.tr233132	XP_006514604.1	NP_004128.1	ENSCAFG00000016956
ortholog	mian.id423126.tr243644	NP_001028670.1	NP_001012660.1	ENSCAFG00000017652
ortholog	mian.id394829.tr57517	NP_081552.2	N/A	ENSCAFG00000006493
ortholog	mian.id92565.tr467500	N/A	NP_002468.1	N/A
ortholog	mian.id83040.tr757489	NP_036135.3	N/A	N/A
ortholog	mian.id32077.tr488829	XP_006495787.1	XP_006712799.1	ENSCAFG00000002152
ortholog	mian.id51724.tr277977	XP_006538563.1	XP_005245875.1	ENSCAFG00000014853
ortholog	mian.id165058.tr174783	NP_035405.2	NP_002927.2	ENSCAFG00000003259
ortholog	mian.id133619.tr230568	NP_059089.1	NP_006003.1	ENSCAFG00000018696
ortholog	mian.id45510.tr616454	NP_081172.2	NP_004260.2	ENSCAFG00000019900
ortholog	mian.id57074.tr119675	NP_084011.1	NP_004437.2	ENSCAFG00000010873
ortholog	mian.id53780.tr192401	N/A	NP_001230575.1	ENSCAFG00000016943
ortholog	mian.id220555.tr356811	N/A	N/A	ENSCAFG00000004905
ortholog	mian.id102939.tr239525	N/A	N/A	ENSCAFG00000003593
ortholog	mian.id322208.tr127337	XP_006537722.1	N/A	N/A
ortholog	mian.id88459.tr356897	XP_006528868.1	NP_001171748.1	ENSCAFG00000016455
ortholog	mian.id156815.tr240526	XP_006537591.1	NP_055621.1	ENSCAFG00000002049
ortholog	mian.id203130.tr210045	N/A	XP_006718513.1	N/A
ortholog	mian.id65229.tr400977	NP_001007571.1	XP_005259918.1	ENSCAFG00000014386
ortholog	mian.id19015.tr147554	NP_663483.1	NP_003573.2	ENSCAFG00000011429
ortholog	mian.id206430.tr40635	XP_006501233.1	N/A	N/A
ortholog	mian.id91901.tr344513	XP_006524685.1	XP_006715011.1	ENSCAFG00000002023
ortholog	mian.id20399.tr239144	XP_006501240.1	N/A	N/A
ortholog	mian.id52613.tr559289	NP_001157960.1	XP_005268101.1	ENSCAFG00000017906
ortholog	mian.id33813.tr318619	NP_942128.2	NP_057139.1	ENSCAFG00000008462
ortholog	mian.id48050.tr252432	XP_006515430.1	XP_005267654.1	ENSCAFG00000016170
ortholog	mian.id433201.tr526075	NP_001074844.1	XP_005259389.1	ENSCAFG00000004814
ortholog	mian.id174640.tr43644	NP_080785.2	NP_001018126.1	ENSCAFG00000002581
ortholog	mian.id94392.tr34562	XP_006530111.1	N/A	N/A
ortholog	mian.id106563.tr528352	XP_006507984.1	NP_055974.1	N/A
ortholog	mian.id396190.tr373482	XP_006533290.1	XP_005258115.1	ENSCAFG00000018965
ortholog	mian.id65689.tr414344	NP_766076.1	XP_005266318.1	ENSCAFG00000004602
ortholog	mian.id92091.tr51945	XP_006496420.1	NP_005774.2	ENSCAFG00000002287
ortholog	mian.id81393.tr64028	NP_001163812.1	NP_005430.1	ENSCAFG00000014690
ortholog	mian.id51930.tr130512	NP_081715.1	NP_005756.2	ENSCAFG00000014116
ortholog	mian.id315230.tr218048	NP_031488.2	N/A	N/A
ortholog	mian.id95828.tr29724	XP_006544269.1	NP_001171908.1	ENSCAFG00000030659
ortholog	mian.id52804.tr711307	NP_081810.1	NP_002026.1	ENSCAFG00000000067
ortholog	mian.id221666.tr390204	N/A	NP_148936.2	N/A
ortholog	mian.id178116.tr148994	XP_006515551.1	N/A	ENSCAFG00000018285
ortholog	mian.id200976.tr370338	XP_006520201.1	XP_005250857.1	ENSCAFG00000000507
ortholog	mian.id256770.tr114224	NP_001106670.1	XP_006719478.1	ENSCAFG00000000141
ortholog	mian.id125230.tr426053	NP_780330.2	NP_061849.2	ENSCAFG00000009261
ortholog	mian.id153819.tr172151	XP_006504350.1	XP_005253681.1	ENSCAFG00000006996
ortholog	mian.id295238.tr35197	NP_079616.2	NP_112236.3	N/A
ortholog	mian.id26808.tr557563	NP_081580.2	N/A	ENSCAFG00000009011
ortholog	mian.id146115.tr100263	N/A	N/A	ENSCAFG00000019592
ortholog	mian.id204261.tr120785	XP_006538211.1	N/A	N/A
ortholog	mian.id358632.tr204343	NP_659084.3	N/A	ENSCAFG00000010919
ortholog	mian.id223470.tr104987	N/A	NP_940883.2	ENSCAFG00000024196
ortholog	mian.id83183.tr450418	XP_006506594.1	NP_055680.3	N/A
ortholog	mian.id98866.tr557203	N/A	XP_006714656.1	N/A
ortholog	mian.id84248.tr128704	XP_006495512.1	N/A	N/A
ortholog	mian.id71614.tr106429	NP_001074621.1	NP_002510.2	ENSCAFG00000014527
ortholog	mian.id179088.tr194227	NP_036182.1	NP_000996.2	ENSCAFG00000005402
ortholog	mian.id87125.tr121358	NP_659122.2	N/A	ENSCAFG00000001381
ortholog	mian.id139373.tr166705	XP_006535678.1	N/A	N/A
ortholog	mian.id56490.tr22240	NP_001157913.1	NP_001157912.1	ENSCAFG00000009997
ortholog	mian.id504317.tr697306	N/A	XP_005247780.1	N/A
ortholog	mian.id51013.tr481693	XP_006532111.1	XP_006721587.1	ENSCAFG00000023018
ortholog	mian.id234851.tr395514	XP_006528927.1	N/A	ENSCAFG00000018218
ortholog	mian.id210394.tr465919	NP_035729.3	N/A	ENSCAFG00000001462
ortholog	mian.id134250.tr254577	XP_006524607.1	NP_077315.2	ENSCAFG00000019317
ortholog	mian.id59969.tr601268	NP_663328.2	NP_056203.2	ENSCAFG00000001868
ortholog	mian.id213539.tr6918	XP_006501749.1	NP_001171695.1	ENSCAFG00000020256
ortholog	mian.id319078.tr207706	N/A	NP_002029.3	ENSCAFG00000012046
ortholog	mian.id197260.tr255788	N/A	NP_001032238.1	N/A
ortholog	mian.id64858.tr169621	NP_031549.2	NP_001179.1	N/A
ortholog	mian.id364991.tr263827	NP_083883.1	N/A	ENSCAFG00000012749
ortholog	mian.id455931.tr247734	NP_665839.1	NP_997274.2	ENSCAFG00000007509
ortholog	mian.id51205.tr442161	NP_084511.1	NP_055875.1	ENSCAFG00000003143
ortholog	mian.id61696.tr369991	N/A	XP_006711317.1	ENSCAFG00000016954
ortholog	mian.id433909.tr237906	XP_006532061.1	NP_055151.3	ENSCAFG00000015473
ortholog	mian.id122700.tr351537	NP_001096081.1	NP_443160.2	ENSCAFG00000019244
ortholog	mian.id33669.tr586813	NP_001074634.1	NP_694581.1	ENSCAFG00000000891
ortholog	mian.id413543.tr218049	N/A	NP_859017.1	N/A
ortholog	mian.id95507.tr214451	XP_006543465.1	NP_005787.1	ENSCAFG00000012004
ortholog	mian.id304104.tr82485	XP_006538498.1	N/A	ENSCAFG00000019650
ortholog	mian.id228939.tr540093	N/A	XP_005262518.1	N/A
ortholog	mian.id51672.tr694558	XP_006545005.1	NP_690870.3	N/A
ortholog	mian.id120237.tr478305	XP_006538315.1	N/A	N/A
ortholog	mian.id271312.tr193309	N/A	XP_005251531.1	N/A
ortholog	mian.id102019.tr182950	NP_035279.2	NP_000933.1	ENSCAFG00000017053
ortholog	mian.id437404.tr329962	XP_006512790.1	NP_001265652.1	ENSCAFG00000000257
ortholog	mian.id124966.tr244192	XP_006535258.1	N/A	ENSCAFG00000009021
ortholog	mian.id65323.tr569953	NP_001155966.1	NP_003497.2	ENSCAFG00000000654
ortholog	mian.id349920.tr298439	NP_076160.1	NP_001284.1	ENSCAFG00000004900
ortholog	mian.id422412.tr437444	XP_006541108.1	XP_006720681.1	ENSCAFG00000012002
ortholog	mian.id143682.tr282872	NP_080131.4	NP_001132982.1	ENSCAFG00000001069
ortholog	mian.id268598.tr46367	N/A	XP_006722665.1	N/A
ortholog	mian.id161872.tr202519	NP_001116230.1	NP_001166994.1	ENSCAFG00000016342
ortholog	mian.id149998.tr438310	N/A	NP_001002879.1	ENSCAFG00000012262
ortholog	mian.id415789.tr260010	N/A	XP_005248601.1	N/A
ortholog	mian.id409359.tr45577	NP_001038184.1	N/A	N/A
ortholog	mian.id358366.tr81739	XP_006539257.1	N/A	N/A
ortholog	mian.id274315.tr235527	N/A	XP_005248076.1	N/A
ortholog	mian.id87645.tr204656	NP_083377.3	NP_056518.2	ENSCAFG00000000965
ortholog	mian.id62581.tr448346	NP_001034181.1	XP_005256520.1	N/A
ortholog	mian.id119747.tr37231	NP_067511.4	NP_060777.3	N/A
ortholog	mian.id75874.tr229788	NP_036099.1	NP_002783.1	ENSCAFG00000018134
ortholog	mian.id17742.tr396136	N/A	N/A	ENSCAFG00000028721
ortholog	mian.id277105.tr221336	NP_776301.1	N/A	N/A
ortholog	mian.id422671.tr199130	N/A	N/A	ENSCAFG00000032359
ortholog	mian.id194493.tr347561	NP_062307.2	N/A	N/A
ortholog	mian.id410100.tr160988	N/A	XP_006723090.1	N/A
ortholog	mian.id179097.tr253125	N/A	N/A	ENSCAFG00000019615
ortholog	mian.id41960.tr60526	NP_932154.1	NP_065976.2	ENSCAFG00000018621
ortholog	mian.id32441.tr110539	N/A	XP_005249118.1	N/A
ortholog	mian.id101626.tr244457	N/A	XP_005275219.1	ENSCAFG00000000448
ortholog	mian.id144523.tr334253	N/A	XP_006715007.1	N/A
ortholog	mian.id198285.tr330961	XP_006517191.1	XP_006714685.1	ENSCAFG00000008302
ortholog	mian.id98895.tr247614	NP_997090.1	NP_110438.1	ENSCAFG00000006438
ortholog	mian.id107988.tr256048	NP_663406.2	NP_060566.2	ENSCAFG00000018289
ortholog	mian.id478702.tr392697	N/A	XP_006722976.1	ENSCAFG00000014907
ortholog	mian.id419531.tr140196	N/A	N/A	ENSCAFG00000000487
ortholog	mian.id246636.tr123151	XP_006514082.1	N/A	N/A
ortholog	mian.id322530.tr108742	NP_033893.2	N/A	ENSCAFG00000015312
ortholog	mian.id194395.tr199479	NP_598685.2	N/A	ENSCAFG00000009759
ortholog	mian.id150174.tr278701	NP_075706.1	NP_060182.1	ENSCAFG00000014891
ortholog	mian.id304975.tr244889	XP_006540700.1	NP_004658.3	ENSCAFG00000009863
ortholog	mian.id75864.tr249216	N/A	NP_057156.1	ENSCAFG00000012256
ortholog	mian.id43090.tr565822	XP_006514259.1	NP_036538.3	ENSCAFG00000001788
ortholog	mian.id420781.tr634939	NP_032151.1	XP_005266411.1	ENSCAFG00000029537
ortholog	mian.id111527.tr237405	NP_034645.2	NP_000867.2	ENSCAFG00000000691
ortholog	mian.id108535.tr270648	NP_080224.1	NP_001107565.1	ENSCAFG00000007350
ortholog	mian.id143865.tr363003	N/A	NP_001093163.1	N/A
ortholog	mian.id51874.tr240555	XP_006512260.1	XP_005264846.1	ENSCAFG00000030883
ortholog	mian.id337638.tr46456	NP_001188296.1	NP_001003682.1	ENSCAFG00000011674
ortholog	mian.id283350.tr461460	N/A	N/A	ENSCAFG00000015045
ortholog	mian.id319049.tr207706	N/A	NP_002029.3	ENSCAFG00000012046
ortholog	mian.id49598.tr378829	XP_006540798.1	XP_006720698.1	ENSCAFG00000011394
ortholog	mian.id75513.tr171238	N/A	NP_001274432.1	N/A
ortholog	mian.id445050.tr179660	NP_573508.1	XP_005255409.1	ENSCAFG00000016939
ortholog	mian.id391757.tr28535	XP_006531016.1	N/A	ENSCAFG00000019870
ortholog	mian.id116108.tr403756	N/A	N/A	ENSCAFG00000015767
ortholog	mian.id50713.tr135327	N/A	N/A	ENSCAFG00000016561
ortholog	mian.id20934.tr326925	XP_006538053.1	XP_005251454.1	ENSCAFG00000001557
ortholog	mian.id434821.tr530654	XP_006522050.1	NP_001276955.1	ENSCAFG00000012841
ortholog	mian.id61598.tr347039	XP_006536348.1	XP_006721590.1	ENSCAFG00000019330
ortholog	mian.id173521.tr291776	NP_080173.1	NP_056139.1	N/A
ortholog	mian.id322377.tr259363	NP_032494.3	N/A	ENSCAFG00000010737
ortholog	mian.id402324.tr574255	NP_001034218.1	XP_005268883.1	ENSCAFG00000006580
ortholog	mian.id212444.tr14565	N/A	XP_005254480.2	N/A
ortholog	mian.id196318.tr58066	N/A	NP_055893.3	ENSCAFG00000011796
ortholog	mian.id72909.tr139684	NP_938047.1	NP_938073.1	ENSCAFG00000019361
ortholog	mian.id80310.tr138037	N/A	NP_203128.1	N/A
ortholog	mian.id163279.tr171379	N/A	N/A	ENSCAFG00000011468
ortholog	mian.id32631.tr403877	NP_083086.1	NP_001241667.1	ENSCAFG00000029252
ortholog	mian.id68494.tr60630	N/A	NP_056180.1	ENSCAFG00000018090
ortholog	mian.id214703.tr48601	N/A	NP_065879.1	ENSCAFG00000024289
ortholog	mian.id45444.tr244121	NP_659111.1	NP_001154875.1	ENSCAFG00000004355
ortholog	mian.id115685.tr47712	N/A	XP_005268965.1	ENSCAFG00000029177
ortholog	mian.id421349.tr91450	NP_034643.2	NP_000866.1	ENSCAFG00000010881
ortholog	mian.id58000.tr248279	XP_006500266.1	NP_001070736.1	ENSCAFG00000009345
ortholog	mian.id58146.tr126071	NP_001276846.1	N/A	N/A
ortholog	mian.id381500.tr203874	XP_006529819.1	N/A	ENSCAFG00000029799
ortholog	mian.id250209.tr185762	XP_006511300.1	XP_006715459.1	N/A
ortholog	mian.id266819.tr14209	XP_006504138.1	N/A	ENSCAFG00000001990
ortholog	mian.id355582.tr490609	XP_006535606.1	N/A	ENSCAFG00000015349
ortholog	mian.id110098.tr150309	XP_006501981.1	NP_001008389.1	ENSCAFG00000010779
ortholog	mian.id94539.tr151890	NP_081061.1	N/A	ENSCAFG00000009745
ortholog	mian.id420971.tr557922	NP_035376.1	NP_005730.2	ENSCAFG00000008674
ortholog	mian.id274454.tr114243	NP_444428.3	NP_998814.1	ENSCAFG00000012102
ortholog	mian.id77768.tr248080	XP_006535659.1	XP_006711655.1	ENSCAFG00000011358
ortholog	mian.id389330.tr357458	XP_006519724.1	N/A	ENSCAFG00000007179
ortholog	mian.id93202.tr101080	XP_006496832.1	XP_005245075.1	ENSCAFG00000014949
ortholog	mian.id142635.tr12814	N/A	XP_005261197.1	N/A
ortholog	mian.id237337.tr243692	NP_033453.2	NP_005740.1	ENSCAFG00000017140
ortholog	mian.id38180.tr381881	XP_006535347.1	N/A	ENSCAFG00000008881
ortholog	mian.id352722.tr84952	N/A	N/A	ENSCAFG00000018040
ortholog	mian.id194640.tr73378	XP_006508656.1	N/A	N/A
ortholog	mian.id35050.tr290951	NP_444429.1	NP_001120645.1	N/A
ortholog	mian.id331828.tr414511	XP_006504060.1	XP_006713998.1	N/A
ortholog	mian.id59314.tr224680	XP_006505181.1	XP_006716132.1	N/A
ortholog	mian.id165401.tr246149	NP_001074915.1	NP_694940.1	ENSCAFG00000018031
ortholog	mian.id58421.tr50993	NP_081470.2	NP_510882.1	ENSCAFG00000029617
ortholog	mian.id304296.tr131008	XP_006502105.1	N/A	N/A
ortholog	mian.id50432.tr362294	NP_032013.2	NP_000034.1	ENSCAFG00000015712
ortholog	mian.id104859.tr38583	NP_001159464.1	N/A	ENSCAFG00000030493
ortholog	mian.id120851.tr391905	XP_006518880.1	N/A	ENSCAFG00000014865
ortholog	mian.id249565.tr271229	NP_001005847.1	NP_000018.2	ENSCAFG00000008381
ortholog	mian.id54325.tr452305	NP_083543.2	N/A	ENSCAFG00000010947
ortholog	mian.id53107.tr392010	XP_006521770.1	XP_005247881.1	ENSCAFG00000011824
ortholog	mian.id65717.tr868713	NP_032734.1	XP_005252700.1	ENSCAFG00000024890
ortholog	mian.id336613.tr121441	NP_056602.1	NP_005312.1	ENSCAFG00000031512
ortholog	mian.id257930.tr684401	NP_663427.2	N/A	ENSCAFG00000008410
ortholog	mian.id45949.tr521794	NP_033070.2	N/A	ENSCAFG00000002981
ortholog	mian.id54205.tr166945	NP_569714.2	XP_006719218.1	ENSCAFG00000013274
ortholog	mian.id20380.tr237751	NP_035544.1	NP_002629.1	ENSCAFG00000009641
ortholog	mian.id115891.tr442423	NP_082769.1	NP_055714.3	N/A
ortholog	mian.id32741.tr366297	N/A	XP_006723310.1	N/A
ortholog	mian.id74868.tr203353	NP_033408.1	NP_006279.2	ENSCAFG00000029265
ortholog	mian.id55837.tr81641	XP_006506646.1	XP_006711983.1	ENSCAFG00000002693
ortholog	mian.id33240.tr375639	NP_034396.1	XP_005252374.1	ENSCAFG00000001815
ortholog	mian.id99983.tr465007	NP_080084.2	NP_006758.2	ENSCAFG00000015154
ortholog	mian.id48778.tr247755	NP_084482.1	NP_599030.1	ENSCAFG00000005112
ortholog	mian.id297846.tr2366	XP_006505515.1	N/A	ENSCAFG00000007788
ortholog	mian.id76355.tr401362	XP_006541353.1	XP_006718428.1	ENSCAFG00000009777
ortholog	mian.id35203.tr360530	NP_062391.3	NP_859062.1	ENSCAFG00000025231
ortholog	mian.id370377.tr314273	NP_031407.2	N/A	N/A
ortholog	mian.id85344.tr146154	NP_001074705.1	NP_079014.1	ENSCAFG00000007327
ortholog	mian.id51177.tr664727	XP_006509521.1	XP_005262867.2	ENSCAFG00000007746
ortholog	mian.id263632.tr82739	N/A	N/A	ENSCAFG00000005929
ortholog	mian.id95349.tr356665	NP_065610.2	NP_001002296.1	ENSCAFG00000005733
ortholog	mian.id48247.tr462986	XP_006503685.1	NP_001185950.1	ENSCAFG00000016695
ortholog	mian.id93273.tr73888	NP_001258519.1	NP_000988.1	ENSCAFG00000024307
ortholog	mian.id161211.tr217169	NP_001116113.1	NP_060524.4	N/A
ortholog	mian.id121897.tr34925	XP_006508814.1	XP_005268383.1	ENSCAFG00000006384
ortholog	mian.id54118.tr26783	NP_031953.1	NP_000108.1	ENSCAFG00000032560
ortholog	mian.id101611.tr244457	NP_034707.3	NP_002196.2	N/A
ortholog	mian.id73784.tr75044	N/A	NP_003279.2	ENSCAFG00000013072
ortholog	mian.id46257.tr77163	NP_082004.1	XP_006717452.1	ENSCAFG00000004264
ortholog	mian.id266330.tr4987	XP_006497886.1	N/A	N/A
ortholog	mian.id272740.tr127236	XP_006529515.1	XP_006711737.1	ENSCAFG00000013276
ortholog	mian.id56151.tr122945	XP_006502476.1	N/A	ENSCAFG00000019867
ortholog	mian.id60198.tr58132	N/A	N/A	ENSCAFG00000003974
ortholog	mian.id152486.tr184029	NP_001032901.1	NP_689601.2	ENSCAFG00000012317
ortholog	mian.id311232.tr682469	N/A	NP_055816.2	N/A
ortholog	mian.id68084.tr731815	NP_031630.1	NP_006127.1	ENSCAFG00000003408
ortholog	mian.id89223.tr517219	XP_006540759.1	NP_006175.2	ENSCAFG00000003874
ortholog	mian.id113784.tr62185	NP_663504.1	NP_001317.1	ENSCAFG00000007264
ortholog	mian.id107041.tr277797	XP_006518436.1	XP_005254076.1	N/A
ortholog	mian.id314691.tr131117	N/A	XP_005276938.1	N/A
ortholog	mian.id304802.tr396206	N/A	XP_005275882.1	N/A
ortholog	mian.id56231.tr147183	N/A	NP_001182172.1	N/A
ortholog	mian.id302662.tr516814	N/A	N/A	ENSCAFG00000024796
ortholog	mian.id88804.tr105152	XP_006503856.1	N/A	ENSCAFG00000004954
ortholog	mian.id453570.tr735013	NP_056626.2	N/A	ENSCAFG00000010603
ortholog	mian.id352519.tr233261	XP_006500291.1	N/A	N/A
ortholog	mian.id212476.tr14565	XP_006498947.1	XP_005254479.2	N/A
ortholog	mian.id79489.tr93234	XP_006533477.1	NP_689557.1	ENSCAFG00000014379
ortholog	mian.id97847.tr351110	NP_001029138.1	NP_001616.1	ENSCAFG00000010390
ortholog	mian.id190565.tr177840	NP_033019.2	NP_061133.1	ENSCAFG00000006130
ortholog	mian.id104329.tr158229	NP_080152.1	NP_057492.2	ENSCAFG00000007403
ortholog	mian.id250348.tr185762	NP_082628.3	N/A	N/A
ortholog	mian.id270747.tr59820	NP_081706.1	XP_006711329.1	ENSCAFG00000015358
ortholog	mian.id51218.tr140739	NP_291095.1	NP_004038.1	ENSCAFG00000004854
ortholog	mian.id86433.tr68009	N/A	NP_001231825.1	N/A
ortholog	mian.id32573.tr228477	NP_083618.3	NP_079058.1	N/A
ortholog	mian.id314225.tr249761	N/A	NP_006388.2	N/A
ortholog	mian.id306342.tr277408	NP_034592.2	N/A	ENSCAFG00000006636
ortholog	mian.id24059.tr31731	NP_001186139.1	NP_478067.2	ENSCAFG00000008978
ortholog	mian.id108429.tr386204	NP_038685.3	NP_006370.1	ENSCAFG00000006381
ortholog	mian.id144939.tr94121	XP_006512251.1	XP_005265126.1	N/A
ortholog	mian.id306591.tr126828	N/A	N/A	ENSCAFG00000007186
ortholog	mian.id422061.tr324501	XP_006498923.1	NP_006334.2	ENSCAFG00000007131
ortholog	mian.id75547.tr229687	XP_006508602.1	NP_001139301.1	ENSCAFG00000010068
ortholog	mian.id79495.tr93234	XP_006506553.1	NP_115734.1	ENSCAFG00000015784
ortholog	mian.id50117.tr67092	XP_006523895.1	XP_005264485.1	ENSCAFG00000002610
ortholog	mian.id117334.tr41006	NP_001074494.1	NP_203528.2	N/A
ortholog	mian.id62549.tr131910	XP_006539599.1	N/A	N/A
ortholog	mian.id248756.tr32669	N/A	N/A	ENSCAFG00000001487
ortholog	mian.id127078.tr331871	NP_033383.1	NP_653183.2	ENSCAFG00000003468
ortholog	mian.id52911.tr224325	NP_001020779.1	NP_001108072.1	ENSCAFG00000015907
ortholog	mian.id47632.tr7012	NP_766259.2	NP_060960.2	ENSCAFG00000010188
ortholog	mian.id115107.tr163939	NP_077139.2	NP_115867.2	ENSCAFG00000004960
ortholog	mian.id47561.tr26605	XP_006514102.1	XP_006717936.1	ENSCAFG00000014415
ortholog	mian.id365632.tr105106	NP_032513.3	N/A	ENSCAFG00000016889
ortholog	mian.id73939.tr674689	XP_006526660.1	XP_006718039.1	ENSCAFG00000010483
ortholog	mian.id94709.tr268527	XP_006501520.1	NP_899237.1	ENSCAFG00000008370
ortholog	mian.id58766.tr447594	XP_006505627.1	N/A	N/A
ortholog	mian.id84301.tr35441	XP_006501756.1	XP_005245462.1	ENSCAFG00000012661
ortholog	mian.id123668.tr418403	XP_006510555.1	N/A	N/A
ortholog	mian.id304320.tr131008	NP_001020022.2	XP_006711342.1	ENSCAFG00000011378
ortholog	mian.id275376.tr44324	XP_006496785.1	NP_055513.2	ENSCAFG00000016154
ortholog	mian.id285256.tr555138	XP_006497680.1	NP_001171590.1	ENSCAFG00000004365
ortholog	mian.id107364.tr419004	XP_006538424.1	XP_005267226.1	N/A
ortholog	mian.id84464.tr320308	NP_033076.2	N/A	N/A
ortholog	mian.id43621.tr23068	NP_598853.3	NP_071328.2	ENSCAFG00000000951
ortholog	mian.id319535.tr404865	XP_006513202.1	N/A	N/A
ortholog	mian.id318335.tr21817	XP_006526293.1	XP_005271948.1	N/A
ortholog	mian.id210461.tr465919	N/A	XP_006714818.1	ENSCAFG00000018091
ortholog	mian.id107979.tr31246	XP_006511491.1	XP_006720771.1	ENSCAFG00000017243
ortholog	mian.id53769.tr464520	NP_653121.1	NP_037533.2	ENSCAFG00000015918
ortholog	mian.id48633.tr340676	NP_080315.1	XP_005245971.1	ENSCAFG00000030600
ortholog	mian.id47522.tr394525	NP_038573.2	NP_002822.2	ENSCAFG00000014463
ortholog	mian.id98183.tr610413	N/A	NP_001238978.1	N/A
ortholog	mian.id92772.tr65789	N/A	N/A	ENSCAFG00000009772
ortholog	mian.id19490.tr149875	XP_006519681.1	XP_005268030.1	ENSCAFG00000011284
ortholog	mian.id45791.tr206474	N/A	NP_955447.1	N/A
ortholog	mian.id117361.tr34154	NP_666037.1	NP_004330.1	ENSCAFG00000031003
ortholog	mian.id363164.tr7991	N/A	N/A	ENSCAFG00000019246
ortholog	mian.id112991.tr245913	XP_006522726.1	N/A	N/A
ortholog	mian.id62527.tr86719	XP_006504423.1	N/A	N/A
ortholog	mian.id307526.tr141125	NP_080930.1	N/A	N/A
ortholog	mian.id56019.tr219788	XP_006512303.1	N/A	ENSCAFG00000013404
ortholog	mian.id50929.tr644672	NP_035886.1	NP_003398.2	ENSCAFG00000005530
ortholog	mian.id367845.tr27350	N/A	N/A	ENSCAFG00000010598
ortholog	mian.id58671.tr254424	XP_006536561.1	XP_006725961.1	ENSCAFG00000000694
ortholog	mian.id95263.tr164193	NP_835146.3	XP_006718077.1	N/A
ortholog	mian.id57134.tr387679	XP_006515695.1	XP_005267816.1	ENSCAFG00000015627
ortholog	mian.id90302.tr202208	XP_006522846.1	NP_056973.2	ENSCAFG00000014932
ortholog	mian.id29518.tr490283	XP_006500365.1	NP_443097.1	ENSCAFG00000005454
ortholog	mian.id51312.tr25684	NP_079656.1	NP_004271.1	ENSCAFG00000009583
ortholog	mian.id97412.tr450423	NP_038891.4	XP_005270344.1	ENSCAFG00000012199
ortholog	mian.id20122.tr53515	XP_006499494.1	XP_006723938.1	ENSCAFG00000011813
ortholog	mian.id143787.tr424940	NP_001103666.1	NP_001229779.1	ENSCAFG00000001068
ortholog	mian.id105567.tr41364	NP_062777.2	NP_003334.2	ENSCAFG00000031752
ortholog	mian.id106922.tr460688	N/A	NP_001171821.1	N/A
ortholog	mian.id195823.tr35810	NP_001153653.1	NP_071742.1	N/A
ortholog	mian.id50981.tr328930	NP_081495.1	XP_006724172.1	ENSCAFG00000001501
ortholog	mian.id57031.tr135862	XP_006532173.1	N/A	ENSCAFG00000005306
ortholog	mian.id258708.tr91102	NP_075028.1	NP_001172002.1	ENSCAFG00000001884
ortholog	mian.id61766.tr220972	XP_006496844.1	N/A	ENSCAFG00000015410
ortholog	mian.id239835.tr141088	N/A	NP_001229868.1	N/A
ortholog	mian.id231982.tr269300	XP_006528614.1	XP_005262286.1	ENSCAFG00000017529
ortholog	mian.id18982.tr134192	XP_006501910.1	XP_006713698.1	ENSCAFG00000008882
ortholog	mian.id74954.tr231003	N/A	NP_002035.1	ENSCAFG00000014895
ortholog	mian.id203620.tr255359	XP_006510149.1	XP_006719001.1	ENSCAFG00000013143
ortholog	mian.id217534.tr12392	NP_776116.2	N/A	ENSCAFG00000005078
ortholog	mian.id76526.tr590503	NP_076201.2	XP_005255675.1	ENSCAFG00000017313
ortholog	mian.id57404.tr123152	XP_006539297.1	NP_079382.2	ENSCAFG00000019732
ortholog	mian.id322156.tr184711	XP_006511989.1	N/A	N/A
ortholog	mian.id427267.tr903620	NP_001182656.1	NP_775796.2	ENSCAFG00000006369
ortholog	mian.id87527.tr225858	XP_006534522.1	N/A	N/A
ortholog	mian.id73168.tr282959	NP_038653.1	NP_000421.1	ENSCAFG00000019298
ortholog	mian.id55395.tr172036	NP_001161418.1	XP_006721296.1	ENSCAFG00000020210
ortholog	mian.id28026.tr87291	XP_006526129.1	NP_001182510.1	ENSCAFG00000000198
ortholog	mian.id60011.tr75771	NP_001157589.1	XP_005249238.1	ENSCAFG00000025512
ortholog	mian.id435010.tr38996	XP_006524033.1	NP_001131032.1	ENSCAFG00000001986
ortholog	mian.id53066.tr40881	XP_006525937.1	NP_694955.2	ENSCAFG00000000543
ortholog	mian.id48534.tr698762	NP_001074877.1	NP_079034.3	ENSCAFG00000016233
ortholog	mian.id78485.tr448342	NP_001263633.1	NP_001074960.1	N/A
ortholog	mian.id48130.tr97041	NP_082648.1	NP_981951.1	ENSCAFG00000030454
ortholog	mian.id73947.tr51579	NP_038859.3	NP_077748.3	ENSCAFG00000017656
ortholog	mian.id463749.tr569236	XP_006511445.1	NP_001028732.1	N/A
ortholog	mian.id383627.tr237673	N/A	N/A	ENSCAFG00000031504
ortholog	mian.id84440.tr518168	N/A	XP_006722875.1	N/A
ortholog	mian.id486533.tr596962	XP_006513046.1	NP_877499.1	ENSCAFG00000005946
ortholog	mian.id124206.tr52260	XP_006520913.1	NP_958923.1	ENSCAFG00000009764
ortholog	mian.id47754.tr61611	XP_006524358.1	NP_001257365.1	ENSCAFG00000006151
ortholog	mian.id283786.tr368228	XP_006501658.1	XP_005263215.1	ENSCAFG00000008700
ortholog	mian.id74179.tr244404	XP_006522547.1	NP_001186127.1	ENSCAFG00000009266
ortholog	mian.id207553.tr591103	N/A	XP_005248989.1	ENSCAFG00000009942
ortholog	mian.id103453.tr386086	NP_082686.1	NP_004696.2	ENSCAFG00000005274
ortholog	mian.id65950.tr217413	NP_766133.2	XP_005266164.1	ENSCAFG00000019390
ortholog	mian.id70708.tr190874	NP_659568.2	NP_653187.3	ENSCAFG00000005000
ortholog	mian.id45404.tr128221	NP_082519.1	NP_005031.1	ENSCAFG00000004628
ortholog	mian.id153145.tr160398	XP_006543418.1	N/A	N/A
ortholog	mian.id155961.tr128674	XP_006534318.1	XP_006722179.1	ENSCAFG00000014948
ortholog	mian.id101416.tr44313	NP_034981.1	NP_002459.2	ENSCAFG00000004966
ortholog	mian.id187260.tr460736	N/A	NP_001122085.1	N/A
ortholog	mian.id32961.tr56901	NP_663487.1	NP_955376.1	ENSCAFG00000015290
ortholog	mian.id34568.tr370984	NP_083633.2	NP_002578.2	N/A
ortholog	mian.id268071.tr111897	NP_080199.1	NP_060532.2	ENSCAFG00000002940
ortholog	mian.id250273.tr185762	XP_006511299.1	XP_006715456.1	N/A
ortholog	mian.id91193.tr231612	NP_536344.1	XP_005245671.1	ENSCAFG00000028933
ortholog	mian.id273587.tr84690	NP_033182.1	NP_003000.1	ENSCAFG00000004074
ortholog	mian.id55956.tr290727	NP_795932.2	NP_060372.2	ENSCAFG00000009707
ortholog	mian.id84594.tr66588	XP_006537973.1	N/A	ENSCAFG00000002250
ortholog	mian.id34391.tr242654	NP_001157833.1	NP_001183955.1	ENSCAFG00000003056
ortholog	mian.id59600.tr249026	XP_006503288.1	NP_001896.2	ENSCAFG00000002732
ortholog	mian.id35103.tr156400	XP_006508163.1	XP_005273982.1	ENSCAFG00000004808
ortholog	mian.id74328.tr20918	XP_006538664.1	NP_115612.4	ENSCAFG00000014825
ortholog	mian.id140179.tr351123	XP_006530371.1	NP_001273462.1	ENSCAFG00000008492
ortholog	mian.id185144.tr606723	NP_666318.2	NP_620714.2	ENSCAFG00000010716
ortholog	mian.id168681.tr145771	N/A	NP_085128.2	ENSCAFG00000013739
ortholog	mian.id466169.tr396138	XP_006500328.1	NP_113612.1	ENSCAFG00000006877
ortholog	mian.id19094.tr141764	NP_080915.1	N/A	ENSCAFG00000012972
ortholog	mian.id56614.tr55624	NP_081573.1	NP_001231855.1	ENSCAFG00000003224
ortholog	mian.id405041.tr398940	N/A	NP_660156.1	ENSCAFG00000019384
ortholog	mian.id166713.tr55852	XP_006527136.1	XP_006716793.1	N/A
ortholog	mian.id326416.tr213811	N/A	XP_006710496.1	N/A
ortholog	mian.id63856.tr40184	XP_006520905.1	N/A	ENSCAFG00000000711
ortholog	mian.id49025.tr119859	XP_006503879.1	NP_004778.1	ENSCAFG00000016608
ortholog	mian.id61306.tr316496	XP_006498322.1	NP_653254.1	ENSCAFG00000030397
ortholog	mian.id344893.tr58762	XP_006505307.1	NP_037425.1	ENSCAFG00000002788
ortholog	mian.id422021.tr235253	NP_291045.1	NP_001156551.1	ENSCAFG00000025247
ortholog	mian.id68919.tr247792	XP_006524153.1	XP_006715101.1	ENSCAFG00000001277
ortholog	mian.id41547.tr95844	NP_001155840.1	XP_005268833.1	ENSCAFG00000005977
ortholog	mian.id66798.tr397299	NP_001156478.1	N/A	ENSCAFG00000024530
ortholog	mian.id48885.tr550241	NP_080362.1	NP_689880.1	ENSCAFG00000030184
ortholog	mian.id16775.tr333975	NP_766086.2	NP_775267.1	ENSCAFG00000008670
ortholog	mian.id243418.tr153804	NP_001019777.1	XP_005256124.1	ENSCAFG00000020398
ortholog	mian.id53832.tr588026	XP_006530264.1	XP_005253966.1	ENSCAFG00000009986
ortholog	mian.id421469.tr250528	XP_006520355.1	NP_005547.3	ENSCAFG00000007307
ortholog	mian.id56382.tr326166	XP_006525558.1	NP_076416.2	ENSCAFG00000000582
ortholog	mian.id77130.tr317454	XP_006530916.1	NP_060711.2	ENSCAFG00000007773
ortholog	mian.id61718.tr145563	NP_080351.2	N/A	ENSCAFG00000007295
ortholog	mian.id95119.tr172737	XP_006539966.1	N/A	ENSCAFG00000007358
ortholog	mian.id35260.tr640420	NP_056548.2	NP_001220.2	ENSCAFG00000016279
ortholog	mian.id247747.tr38402	XP_006495625.1	NP_005639.1	N/A
ortholog	mian.id185005.tr70196	XP_006512909.1	N/A	N/A
ortholog	mian.id55154.tr230343	XP_006526270.1	NP_064533.3	ENSCAFG00000018846
ortholog	mian.id175385.tr214086	NP_080685.2	NP_065987.1	ENSCAFG00000007452
ortholog	mian.id75745.tr142360	NP_766106.2	XP_006710761.1	ENSCAFG00000031747
ortholog	mian.id302034.tr324767	XP_006520211.1	N/A	ENSCAFG00000009488
ortholog	mian.id100592.tr107160	NP_080696.1	NP_001028284.1	N/A
ortholog	mian.id70463.tr242662	N/A	N/A	ENSCAFG00000012663
ortholog	mian.id67740.tr25948	NP_036131.1	NP_057213.2	ENSCAFG00000009064
ortholog	mian.id106002.tr336817	NP_080776.1	NP_001026895.2	ENSCAFG00000011120
ortholog	mian.id20319.tr397765	N/A	XP_006723285.1	N/A
ortholog	mian.id124869.tr134608	XP_006526354.1	XP_006712689.1	N/A
ortholog	mian.id233632.tr364605	NP_062693.1	NP_005852.2	ENSCAFG00000031099
ortholog	mian.id421856.tr395668	NP_598447.1	N/A	ENSCAFG00000030720
ortholog	mian.id120354.tr237099	N/A	NP_078948.3	ENSCAFG00000009050
ortholog	mian.id70534.tr288276	NP_659167.2	NP_006053.2	ENSCAFG00000008932
ortholog	mian.id176457.tr116272	N/A	XP_005247411.1	N/A
ortholog	mian.id85449.tr201943	NP_001258278.1	N/A	N/A
ortholog	mian.id381186.tr708085	XP_006498476.1	N/A	ENSCAFG00000005188
ortholog	mian.id455714.tr72919	NP_035391.2	NP_774959.1	ENSCAFG00000025345
ortholog	mian.id486500.tr971152	XP_006526595.1	N/A	N/A
ortholog	mian.id162409.tr23970	XP_006515315.1	N/A	N/A
ortholog	mian.id297874.tr152390	NP_852056.1	NP_001011668.1	ENSCAFG00000007055
ortholog	mian.id35538.tr3557	NP_082627.3	N/A	ENSCAFG00000001067
ortholog	mian.id429555.tr475206	NP_065595.2	NP_005422.1	ENSCAFG00000004964
ortholog	mian.id19722.tr446803	NP_937806.1	NP_006852.1	ENSCAFG00000010145
ortholog	mian.id136173.tr173411	NP_038936.1	N/A	ENSCAFG00000019539
ortholog	mian.id102596.tr408293	XP_006498281.1	XP_005246998.1	ENSCAFG00000005659
ortholog	mian.id82086.tr347150	N/A	XP_005245528.1	ENSCAFG00000013717
ortholog	mian.id68364.tr35209	XP_006544112.1	N/A	N/A
ortholog	mian.id213243.tr330550	XP_006515691.1	N/A	ENSCAFG00000013826
ortholog	mian.id92250.tr460320	XP_006512428.1	NP_078788.2	ENSCAFG00000013716
ortholog	mian.id140431.tr119078	NP_034401.1	NP_005267.2	ENSCAFG00000008288
ortholog	mian.id407770.tr231386	NP_059062.1	NP_000009.1	ENSCAFG00000016016
ortholog	mian.id53204.tr511645	XP_006517018.1	XP_005252330.1	N/A
ortholog	mian.id41187.tr189985	XP_006515828.1	XP_005267607.1	ENSCAFG00000018376
ortholog	mian.id278537.tr573999	NP_001034177.1	NP_112493.2	N/A
ortholog	mian.id353445.tr391569	NP_598568.1	N/A	ENSCAFG00000017036
ortholog	mian.id235740.tr178186	XP_006496061.1	NP_060163.2	N/A
ortholog	mian.id147215.tr182362	XP_006532311.1	NP_005315.1	ENSCAFG00000016119
ortholog	mian.id128863.tr302740	NP_001041611.1	N/A	N/A
ortholog	mian.id38748.tr139208	NP_080091.1	N/A	ENSCAFG00000010406
ortholog	mian.id222560.tr138321	NP_114074.1	N/A	ENSCAFG00000011565
ortholog	mian.id36251.tr77251	XP_006496931.1	N/A	ENSCAFG00000015387
ortholog	mian.id19353.tr3967	XP_006543982.1	NP_003086.1	ENSCAFG00000006395
ortholog	mian.id223682.tr370978	XP_006515838.1	XP_006720153.1	N/A
ortholog	mian.id203044.tr155691	NP_032887.3	NP_000288.1	ENSCAFG00000009595
ortholog	mian.id437865.tr872769	XP_006501288.1	XP_006713720.1	ENSCAFG00000014582
ortholog	mian.id402868.tr513018	NP_001139442.1	N/A	N/A
ortholog	mian.id61966.tr86372	NP_694777.3	NP_079504.2	ENSCAFG00000011943
ortholog	mian.id212015.tr403000	NP_059505.1	NP_057212.1	ENSCAFG00000004255
ortholog	mian.id515093.tr395246	XP_006516767.1	NP_861456.1	ENSCAFG00000003287
ortholog	mian.id59639.tr163307	NP_064380.3	NP_115553.2	ENSCAFG00000000590
ortholog	mian.id60885.tr32334	N/A	NP_006344.1	ENSCAFG00000030069
ortholog	mian.id52864.tr355034	NP_033938.3	NP_001177945.2	ENSCAFG00000014864
ortholog	mian.id59918.tr451132	NP_058602.1	NP_037468.1	ENSCAFG00000004107
ortholog	mian.id149441.tr334012	NP_941017.2	NP_976049.3	N/A
ortholog	mian.id84465.tr320308	NP_001074249.1	N/A	N/A
ortholog	mian.id402310.tr574255	NP_001034218.1	XP_005268883.1	ENSCAFG00000006580
ortholog	mian.id16963.tr298771	XP_006518729.1	NP_858043.1	ENSCAFG00000012254
ortholog	mian.id465233.tr532324	XP_006506502.1	N/A	N/A
ortholog	mian.id42258.tr267131	NP_694738.1	XP_005248716.1	ENSCAFG00000002663
ortholog	mian.id276020.tr397900	XP_006533491.1	N/A	N/A
ortholog	mian.id428396.tr78540	XP_006500059.1	NP_542182.1	ENSCAFG00000011964
ortholog	mian.id166162.tr166590	NP_775626.1	NP_689473.1	ENSCAFG00000009165
ortholog	mian.id489668.tr646452	N/A	N/A	ENSCAFG00000019114
ortholog	mian.id216692.tr370007	N/A	XP_006725135.1	N/A
ortholog	mian.id127636.tr434914	NP_058032.1	NP_005818.2	ENSCAFG00000016946
ortholog	mian.id420602.tr518447	NP_034490.1	NP_000840.2	ENSCAFG00000019809
ortholog	mian.id60498.tr885351	NP_031509.1	N/A	ENSCAFG00000003850
ortholog	mian.id61579.tr278018	NP_001034240.1	NP_001001391.1	ENSCAFG00000006889
ortholog	mian.id214393.tr113464	NP_038504.1	NP_000035.2	ENSCAFG00000016656
ortholog	mian.id47623.tr60703	NP_077218.1	NP_036332.2	ENSCAFG00000015783
ortholog	mian.id44979.tr208564	NP_058569.2	XP_005260660.1	ENSCAFG00000009519
ortholog	mian.id448217.tr8723	NP_062328.3	NP_055300.1	ENSCAFG00000010032
ortholog	mian.id27199.tr173546	NP_065608.2	XP_006720552.1	ENSCAFG00000011525
ortholog	mian.id347153.tr231334	NP_035242.1	NP_116021.2	N/A
ortholog	mian.id206092.tr447162	NP_033386.1	NP_003192.1	ENSCAFG00000012315
ortholog	mian.id217354.tr34517	XP_006504825.1	N/A	ENSCAFG00000011273
ortholog	mian.id77965.tr505523	NP_653083.2	NP_653081.1	ENSCAFG00000012602
ortholog	mian.id103170.tr181736	XP_006510855.1	XP_005254664.1	ENSCAFG00000016676
ortholog	mian.id75913.tr378789	NP_058091.2	XP_005268745.1	ENSCAFG00000000078
ortholog	mian.id196275.tr58066	NP_081722.1	NP_958802.1	ENSCAFG00000019092
ortholog	mian.id74869.tr203353	NP_033408.1	NP_006279.2	ENSCAFG00000029265
ortholog	mian.id198961.tr379218	XP_006541021.1	XP_006725601.1	ENSCAFG00000010347
ortholog	mian.id90670.tr159353	XP_006498410.1	XP_005251892.1	ENSCAFG00000023496
ortholog	mian.id258814.tr514133	N/A	XP_005264104.1	N/A
ortholog	mian.id139563.tr71921	XP_006512793.1	NP_004856.1	ENSCAFG00000000207
ortholog	mian.id234810.tr136129	XP_006500199.1	NP_001180233.1	ENSCAFG00000006783
ortholog	mian.id421190.tr521397	NP_067476.2	NP_056981.2	ENSCAFG00000019154
ortholog	mian.id117202.tr44352	N/A	NP_001258909.1	N/A
ortholog	mian.id255755.tr21064	NP_032941.1	NP_001230903.1	ENSCAFG00000009390
ortholog	mian.id442209.tr461495	XP_006533339.1	N/A	ENSCAFG00000016106
ortholog	mian.id19744.tr20692	NP_080371.1	NP_004166.1	ENSCAFG00000013864
ortholog	mian.id77502.tr253631	N/A	NP_001185543.1	N/A
ortholog	mian.id83585.tr219188	N/A	XP_005251856.1	N/A
ortholog	mian.id421611.tr100626	NP_035989.1	XP_006712005.1	ENSCAFG00000003775
ortholog	mian.id46036.tr638371	XP_006527292.1	XP_006717996.1	ENSCAFG00000008339
ortholog	mian.id57276.tr248802	NP_034545.1	NP_001936.1	ENSCAFG00000005749
ortholog	mian.id84422.tr278437	XP_006497206.1	XP_005273213.1	ENSCAFG00000010710
ortholog	mian.id94929.tr239251	XP_006516297.1	NP_001078940.1	N/A
ortholog	mian.id116680.tr201527	NP_579930.1	N/A	ENSCAFG00000008738
ortholog	mian.id46308.tr215710	NP_031789.1	NP_001302.1	ENSCAFG00000018440
ortholog	mian.id300809.tr331492	XP_006498057.1	XP_005251923.1	ENSCAFG00000020242
ortholog	mian.id120931.tr30462	N/A	N/A	ENSCAFG00000006238
ortholog	mian.id39128.tr250593	NP_115769.1	NP_002364.5	ENSCAFG00000032191
ortholog	mian.id84373.tr275099	NP_080520.2	NP_060845.2	ENSCAFG00000016572
ortholog	mian.id421022.tr515969	N/A	N/A	ENSCAFG00000031281
ortholog	mian.id261098.tr33851	XP_006506744.1	N/A	ENSCAFG00000005486
ortholog	mian.id102238.tr401242	NP_659115.3	NP_004721.1	ENSCAFG00000015396
ortholog	mian.id91481.tr323985	N/A	NP_892121.1	N/A
ortholog	mian.id161791.tr67382	N/A	XP_005270057.1	N/A
ortholog	mian.id47170.tr187804	NP_084128.2	XP_006719500.1	ENSCAFG00000006222
ortholog	mian.id77616.tr480315	XP_006524938.1	N/A	N/A
ortholog	mian.id263682.tr176625	NP_766061.2	N/A	ENSCAFG00000003592
ortholog	mian.id134370.tr253204	NP_683755.1	NP_543139.4	ENSCAFG00000014280
ortholog	mian.id195940.tr382723	N/A	XP_006712541.1	ENSCAFG00000010465
ortholog	mian.id78095.tr549660	XP_006502688.1	XP_006710970.1	N/A
ortholog	mian.id277177.tr471675	NP_780415.1	XP_005254377.1	ENSCAFG00000016997
ortholog	mian.id183425.tr401081	NP_035964.1	XP_006714294.1	ENSCAFG00000007683
ortholog	mian.id126897.tr239930	NP_001019629.2	NP_001110.2	N/A
ortholog	mian.id272730.tr127236	XP_006529514.1	XP_005245709.1	N/A
ortholog	mian.id76313.tr415876	XP_006503080.1	N/A	N/A
ortholog	mian.id62807.tr257441	N/A	NP_612192.1	N/A
ortholog	mian.id165341.tr225765	NP_080666.2	NP_055422.1	ENSCAFG00000005113
ortholog	mian.id101068.tr252937	NP_001157581.1	NP_765978.1	N/A
ortholog	mian.id269620.tr9335	XP_006510729.1	N/A	N/A
ortholog	mian.id57247.tr331090	N/A	XP_006720518.1	N/A
ortholog	mian.id58628.tr226076	XP_006513387.1	N/A	N/A
ortholog	mian.id204780.tr182722	XP_006517009.1	N/A	ENSCAFG00000009977
ortholog	mian.id429718.tr6080	NP_061375.1	NP_057677.2	ENSCAFG00000002026
ortholog	mian.id73898.tr160829	NP_033311.3	NP_003146.1	ENSCAFG00000009104
ortholog	mian.id323474.tr311802	NP_080706.1	N/A	ENSCAFG00000002096
ortholog	mian.id136082.tr210882	NP_081338.1	NP_000597.2	ENSCAFG00000019537
ortholog	mian.id48405.tr326559	XP_006496012.1	NP_060229.3	ENSCAFG00000013309
ortholog	mian.id330136.tr495597	XP_006505109.1	XP_005250591.1	ENSCAFG00000023734
ortholog	mian.id56076.tr150731	NP_001157764.1	XP_005270204.1	ENSCAFG00000010189
ortholog	mian.id161205.tr217169	N/A	N/A	ENSCAFG00000016876
ortholog	mian.id211320.tr495792	NP_780438.2	NP_057417.3	ENSCAFG00000019346
ortholog	mian.id401989.tr87400	NP_082292.1	N/A	ENSCAFG00000013914
ortholog	mian.id54457.tr512301	NP_766177.1	XP_006714578.1	ENSCAFG00000032175
ortholog	mian.id198576.tr28337	XP_006525926.1	XP_005268523.1	ENSCAFG00000006456
ortholog	mian.id38319.tr935291	XP_006536342.1	NP_001186978.2	ENSCAFG00000011158
ortholog	mian.id161248.tr491222	NP_001034088.1	NP_006086.1	ENSCAFG00000001816
ortholog	mian.id51372.tr12657	XP_006516794.1	NP_063944.3	ENSCAFG00000011072
ortholog	mian.id45631.tr319090	NP_001139420.1	NP_001073963.1	N/A
ortholog	mian.id23455.tr176592	XP_006543616.1	NP_004065.1	ENSCAFG00000014738
ortholog	mian.id33294.tr184225	NP_001177390.1	NP_001092256.1	N/A
ortholog	mian.id141142.tr395219	N/A	NP_001269222.1	N/A
ortholog	mian.id389700.tr248068	NP_061253.2	N/A	ENSCAFG00000011741
ortholog	mian.id259791.tr329568	N/A	N/A	ENSCAFG00000029097
ortholog	mian.id487684.tr193215	N/A	XP_006719613.1	N/A
ortholog	mian.id451645.tr33813	NP_001192171.1	N/A	ENSCAFG00000003811
ortholog	mian.id46943.tr349334	XP_006508185.1	XP_006718010.1	ENSCAFG00000030765
ortholog	mian.id205023.tr302636	N/A	N/A	ENSCAFG00000025557
ortholog	mian.id322133.tr127337	NP_080453.2	N/A	ENSCAFG00000004557
ortholog	mian.id42433.tr615889	NP_660116.1	NP_543138.1	ENSCAFG00000007652
ortholog	mian.id95055.tr441326	N/A	N/A	ENSCAFG00000005118
ortholog	mian.id19887.tr214635	N/A	XP_003846680.2	N/A
ortholog	mian.id55283.tr661289	XP_006527061.1	XP_005269499.1	ENSCAFG00000009576
ortholog	mian.id45884.tr415316	NP_082609.2	XP_005245634.1	ENSCAFG00000014005
ortholog	mian.id128573.tr233177	XP_006503299.1	XP_006710466.1	N/A
ortholog	mian.id58587.tr177829	N/A	N/A	ENSCAFG00000017055
ortholog	mian.id117892.tr258067	NP_033807.2	NP_001025178.1	ENSCAFG00000020205
ortholog	mian.id122727.tr139744	XP_006520877.1	N/A	N/A
ortholog	mian.id33900.tr258069	NP_032186.2	NP_000572.2	ENSCAFG00000011495
ortholog	mian.id10968.tr82935	N/A	XP_006722423.1	ENSCAFG00000018730
ortholog	mian.id350282.tr242162	NP_001171244.1	N/A	ENSCAFG00000008141
ortholog	mian.id449968.tr459059	XP_006522181.1	NP_079439.2	N/A
ortholog	mian.id207542.tr591103	XP_006517541.1	NP_065177.2	ENSCAFG00000016704
ortholog	mian.id61156.tr197140	NP_001002929.3	NP_079120.1	ENSCAFG00000004729
ortholog	mian.id53075.tr236287	XP_006527384.1	NP_981967.1	ENSCAFG00000015703
ortholog	mian.id331833.tr414511	XP_006515862.1	NP_663777.1	ENSCAFG00000018075
ortholog	mian.id45536.tr227315	NP_081585.2	NP_699205.1	ENSCAFG00000015502
ortholog	mian.id216397.tr336995	NP_666220.1	NP_055177.2	ENSCAFG00000009467
ortholog	mian.id21680.tr466170	NP_065263.1	NP_061125.1	ENSCAFG00000017126
ortholog	mian.id249927.tr389951	XP_006503725.1	XP_005248062.1	N/A
ortholog	mian.id99308.tr144548	NP_082278.1	XP_005250182.1	ENSCAFG00000003919
ortholog	mian.id45412.tr522224	NP_083694.1	NP_116236.1	ENSCAFG00000001000
ortholog	mian.id111551.tr295444	XP_006498362.1	XP_005251777.1	N/A
ortholog	mian.id98157.tr167001	N/A	NP_849154.1	N/A
ortholog	mian.id249145.tr586681	XP_006525687.1	N/A	N/A
ortholog	mian.id46220.tr75622	NP_062711.1	NP_004766.2	ENSCAFG00000018037
ortholog	mian.id374449.tr219503	NP_444503.2	N/A	ENSCAFG00000004524
ortholog	mian.id26047.tr44079	N/A	N/A	ENSCAFG00000020074
ortholog	mian.id145478.tr235676	NP_035764.2	NP_005870.2	ENSCAFG00000011057
ortholog	mian.id47038.tr651336	NP_064355.1	NP_057289.1	ENSCAFG00000008612
ortholog	mian.id165678.tr81252	NP_035157.2	NP_002553.3	ENSCAFG00000008401
ortholog	mian.id275709.tr251391	NP_076087.2	NP_115575.1	ENSCAFG00000012991
ortholog	mian.id347132.tr231334	XP_006515658.1	N/A	N/A
ortholog	mian.id216301.tr362992	NP_080589.1	NP_006098.2	ENSCAFG00000017220
ortholog	mian.id255060.tr17295	NP_598612.1	XP_006720622.1	ENSCAFG00000009538
ortholog	mian.id26789.tr588775	N/A	N/A	ENSCAFG00000031764
ortholog	mian.id417217.tr147112	XP_006516278.1	NP_001015049.1	ENSCAFG00000018279
ortholog	mian.id150281.tr556032	NP_067493.1	NP_002856.1	ENSCAFG00000007153
ortholog	mian.id142953.tr375797	NP_032907.1	NP_115618.3	ENSCAFG00000003989
ortholog	mian.id141446.tr503844	NP_035160.1	N/A	ENSCAFG00000014573
ortholog	mian.id296431.tr211057	XP_006501879.1	N/A	N/A
ortholog	mian.id370897.tr22159	XP_006521992.1	N/A	N/A
ortholog	mian.id415924.tr571956	NP_031617.1	NP_004334.1	ENSCAFG00000017093
ortholog	mian.id367669.tr270931	XP_006514241.1	N/A	N/A
ortholog	mian.id420680.tr9734	NP_932134.3	NP_115558.3	ENSCAFG00000012760
ortholog	mian.id249341.tr586681	N/A	XP_006722465.1	N/A
ortholog	mian.id45081.tr890027	N/A	N/A	ENSCAFG00000003597
ortholog	mian.id144950.tr532339	XP_006499076.1	N/A	ENSCAFG00000007490
ortholog	mian.id68142.tr577153	N/A	XP_005262216.1	N/A
ortholog	mian.id102854.tr247873	NP_001032845.1	XP_005268185.1	ENSCAFG00000029732
ortholog	mian.id300719.tr553203	NP_848819.2	NP_997208.2	ENSCAFG00000007575
ortholog	mian.id132886.tr254156	XP_006511734.1	NP_004627.1	ENSCAFG00000010719
ortholog	mian.id420344.tr387107	NP_851795.1	XP_005271946.1	ENSCAFG00000025012
ortholog	mian.id64974.tr106509	NP_808215.2	NP_001191102.1	ENSCAFG00000007353
ortholog	mian.id159337.tr429256	XP_006540601.1	XP_005259028.1	N/A
ortholog	mian.id32739.tr366297	XP_006539683.1	NP_054883.3	ENSCAFG00000024320
ortholog	mian.id298804.tr32509	NP_958796.2	XP_005251037.1	N/A
ortholog	mian.id147138.tr490728	NP_034249.1	NP_001269374.1	ENSCAFG00000005348
ortholog	mian.id374442.tr219503	XP_006533723.1	N/A	N/A
ortholog	mian.id23220.tr92917	NP_034626.1	NP_002157.2	N/A
ortholog	mian.id113986.tr319439	XP_006532878.1	NP_001070152.1	N/A
ortholog	mian.id382571.tr535720	NP_079717.2	N/A	ENSCAFG00000014226
ortholog	mian.id91643.tr125171	NP_001020562.1	NP_057253.2	ENSCAFG00000010221
ortholog	mian.id422151.tr324916	NP_796325.2	NP_001013641.2	ENSCAFG00000030589
ortholog	mian.id45891.tr401587	NP_034310.2	NP_006477.2	ENSCAFG00000000804
ortholog	mian.id302778.tr151750	XP_006517014.1	XP_005249026.1	ENSCAFG00000009838
ortholog	mian.id62136.tr523848	N/A	N/A	ENSCAFG00000028477
ortholog	mian.id82272.tr288209	NP_035082.1	NP_002528.1	ENSCAFG00000017097
ortholog	mian.id57568.tr145575	XP_006495714.1	NP_004370.1	ENSCAFG00000013510
ortholog	mian.id193087.tr489940	NP_001154834.1	XP_006713749.1	ENSCAFG00000007061
ortholog	mian.id161952.tr323785	XP_006536971.1	XP_005246300.1	ENSCAFG00000014027
ortholog	mian.id136982.tr118383	NP_079957.2	N/A	N/A
ortholog	mian.id131775.tr52533	XP_006541076.1	XP_006723354.1	ENSCAFG00000003961
ortholog	mian.id86642.tr407763	XP_006531793.1	XP_005274092.2	ENSCAFG00000010920
ortholog	mian.id397652.tr232181	XP_006519082.1	NP_001073585.1	N/A
ortholog	mian.id32369.tr85222	NP_001034799.1	NP_079423.1	ENSCAFG00000010890
ortholog	mian.id72730.tr372106	NP_001104294.1	NP_001012426.1	N/A
ortholog	mian.id77695.tr389479	N/A	XP_006725917.1	N/A
ortholog	mian.id152332.tr83804	N/A	N/A	ENSCAFG00000010513
ortholog	mian.id272813.tr555511	N/A	N/A	ENSCAFG00000002885
ortholog	mian.id191524.tr345772	XP_006517164.1	XP_005252017.1	N/A
ortholog	mian.id207620.tr151257	XP_006539789.1	XP_006723407.1	ENSCAFG00000002620
ortholog	mian.id201992.tr72022	XP_006526450.1	N/A	N/A
ortholog	mian.id311118.tr178738	N/A	NP_002260.2	ENSCAFG00000000905
ortholog	mian.id39322.tr353969	XP_006505020.1	N/A	N/A
ortholog	mian.id155350.tr349210	NP_765981.2	XP_005266896.1	ENSCAFG00000003710
ortholog	mian.id356823.tr286521	NP_796218.2	N/A	ENSCAFG00000012344
ortholog	mian.id347196.tr436421	NP_080908.1	NP_002938.1	ENSCAFG00000000261
ortholog	mian.id32703.tr185443	NP_038934.2	XP_006718821.1	ENSCAFG00000009972
ortholog	mian.id421254.tr580820	NP_033141.1	NP_006263.1	ENSCAFG00000012228
ortholog	mian.id56419.tr176429	XP_006544455.1	NP_055701.1	ENSCAFG00000008311
ortholog	mian.id67919.tr333654	NP_766305.2	N/A	ENSCAFG00000006074
ortholog	mian.id161298.tr230883	XP_006541265.1	NP_079005.3	ENSCAFG00000003156
ortholog	mian.id292872.tr196017	XP_006513343.1	XP_005259629.1	ENSCAFG00000024335
ortholog	mian.id21570.tr319232	XP_006534005.1	XP_006722076.1	N/A
ortholog	mian.id59960.tr247156	NP_034274.4	NP_004435.3	ENSCAFG00000014162
ortholog	mian.id151368.tr34619	XP_006522020.1	XP_005247501.1	ENSCAFG00000013919
ortholog	mian.id61294.tr139805	NP_035637.2	N/A	ENSCAFG00000006612
ortholog	mian.id70339.tr114888	XP_006508663.1	XP_006718782.1	N/A
ortholog	mian.id50712.tr250388	NP_080462.2	NP_060218.1	N/A
ortholog	mian.id92332.tr214487	N/A	XP_005255420.1	N/A
ortholog	mian.id122603.tr401554	XP_006515018.1	XP_005264232.1	ENSCAFG00000004159
ortholog	mian.id64441.tr223650	NP_001076444.1	NP_064580.2	ENSCAFG00000012437
ortholog	mian.id59325.tr656193	N/A	NP_001155052.1	N/A
ortholog	mian.id84418.tr169528	NP_034699.3	NP_055240.2	ENSCAFG00000002552
ortholog	mian.id218289.tr270582	NP_080607.2	NP_057696.2	ENSCAFG00000009114
ortholog	mian.id337575.tr121347	NP_062645.2	N/A	ENSCAFG00000005241
ortholog	mian.id47330.tr483060	NP_109630.1	NP_072088.1	ENSCAFG00000013854
ortholog	mian.id58366.tr268604	NP_001254776.1	NP_060556.2	ENSCAFG00000010526
ortholog	mian.id379423.tr220897	XP_006530555.1	N/A	ENSCAFG00000007482
ortholog	mian.id520474.tr157562	NP_032560.2	N/A	ENSCAFG00000012621
ortholog	mian.id437837.tr12284	XP_006503137.1	XP_005271269.1	ENSCAFG00000018556
ortholog	mian.id170677.tr895618	NP_663391.2	NP_075384.3	ENSCAFG00000017764
ortholog	mian.id101833.tr189407	N/A	XP_005276673.1	N/A
ortholog	mian.id167473.tr205576	XP_006501136.1	NP_733821.1	ENSCAFG00000016863
ortholog	mian.id42782.tr39593	NP_035423.2	NP_006225.1	ENSCAFG00000013683
ortholog	mian.id98938.tr155785	N/A	XP_006716024.1	N/A
ortholog	mian.id78324.tr241446	NP_001020428.2	NP_001020541.2	N/A
ortholog	mian.id184114.tr25415	XP_006518797.1	NP_148982.1	N/A
ortholog	mian.id454857.tr249830	NP_032505.1	NP_002277.4	ENSCAFG00000014675
ortholog	mian.id317870.tr430971	XP_006530559.1	NP_056150.1	ENSCAFG00000009257
ortholog	mian.id100883.tr74372	XP_006537893.1	NP_116207.2	ENSCAFG00000002073
ortholog	mian.id514798.tr591832	NP_064431.2	N/A	N/A
ortholog	mian.id196476.tr57738	N/A	XP_005252418.1	N/A
ortholog	mian.id104060.tr13039	NP_001104581.1	NP_203746.1	ENSCAFG00000005655
ortholog	mian.id104392.tr311905	XP_006506422.1	NP_001231693.1	N/A
ortholog	mian.id88716.tr249538	XP_006505623.1	N/A	N/A
ortholog	mian.id69356.tr366948	XP_006535056.1	N/A	N/A
ortholog	mian.id71708.tr31539	NP_001160099.1	NP_006510.1	ENSCAFG00000000657
ortholog	mian.id181972.tr287135	NP_079865.1	NP_066357.2	ENSCAFG00000011410
ortholog	mian.id101060.tr252937	NP_001157582.1	NP_001265598.1	ENSCAFG00000000011
ortholog	mian.id172749.tr610172	XP_006530930.1	XP_006721320.1	ENSCAFG00000008483
ortholog	mian.id69054.tr18837	NP_077189.2	XP_005255097.1	ENSCAFG00000019682
ortholog	mian.id130619.tr354163	NP_001075453.1	XP_005247755.1	ENSCAFG00000030985
ortholog	mian.id261837.tr71564	N/A	N/A	ENSCAFG00000030556
ortholog	mian.id171861.tr384869	NP_062801.1	NP_001139628.1	ENSCAFG00000011122
ortholog	mian.id373236.tr295058	NP_001156391.1	N/A	ENSCAFG00000011937
ortholog	mian.id33819.tr26887	NP_035192.2	NP_002604.1	ENSCAFG00000019358
ortholog	mian.id162600.tr58173	NP_001159925.1	NP_001129497.1	ENSCAFG00000018250
ortholog	mian.id56063.tr135565	XP_006503001.1	NP_001017416.1	ENSCAFG00000018804
ortholog	mian.id194692.tr73378	N/A	XP_006718357.1	N/A
ortholog	mian.id362656.tr36762	NP_660112.1	N/A	ENSCAFG00000014412
ortholog	mian.id87675.tr285995	XP_006535703.1	N/A	N/A
ortholog	mian.id78971.tr457327	NP_083699.2	N/A	N/A
ortholog	mian.id247359.tr673121	NP_001003913.1	XP_006719461.1	ENSCAFG00000000229
ortholog	mian.id261842.tr71564	NP_620082.1	NP_478062.1	ENSCAFG00000030556
ortholog	mian.id340184.tr155591	NP_079887.3	XP_005249560.1	ENSCAFG00000001774
ortholog	mian.id125712.tr33753	NP_001004365.1	NP_065178.1	ENSCAFG00000004971
ortholog	mian.id54897.tr197850	N/A	NP_055608.2	ENSCAFG00000012037
ortholog	mian.id231055.tr164796	N/A	XP_005255597.1	N/A
ortholog	mian.id263359.tr168038	NP_898849.1	NP_443169.2	ENSCAFG00000006743
ortholog	mian.id289303.tr16998	NP_080127.2	XP_005266895.1	N/A
ortholog	mian.id145003.tr40255	XP_006516656.1	XP_006715339.1	N/A
ortholog	mian.id63576.tr502674	NP_666118.1	XP_006724066.1	ENSCAFG00000011957
ortholog	mian.id48745.tr455024	N/A	NP_055105.2	ENSCAFG00000002416
ortholog	mian.id100455.tr525234	N/A	XP_005253232.1	N/A
ortholog	mian.id61509.tr170769	NP_083911.1	NP_054905.2	ENSCAFG00000006832
ortholog	mian.id127006.tr366815	N/A	NP_001182053.1	N/A
ortholog	mian.id161853.tr202519	N/A	NP_115832.1	N/A
ortholog	mian.id84150.tr91557	XP_006527177.1	XP_005274287.1	ENSCAFG00000016070
ortholog	mian.id51175.tr664727	N/A	XP_005262869.2	N/A
ortholog	mian.id157044.tr195373	N/A	N/A	ENSCAFG00000031862
ortholog	mian.id221062.tr447158	NP_001192168.1	NP_064599.2	N/A
ortholog	mian.id353301.tr500385	NP_062713.2	N/A	ENSCAFG00000005965
ortholog	mian.id33698.tr518698	XP_006527910.1	XP_006724916.1	ENSCAFG00000019605
ortholog	mian.id445198.tr634159	NP_083474.1	NP_001229679.1	ENSCAFG00000002514
ortholog	mian.id84485.tr320308	NP_001074249.1	NP_065681.1	N/A
ortholog	mian.id88786.tr48598	N/A	N/A	ENSCAFG00000012091
ortholog	mian.id59540.tr223618	XP_006507157.1	NP_001165358.1	ENSCAFG00000011221
ortholog	mian.id20181.tr89870	NP_080455.1	NP_057090.2	ENSCAFG00000004453
ortholog	mian.id304195.tr131008	XP_006502105.1	N/A	N/A
ortholog	mian.id140252.tr46026	N/A	N/A	ENSCAFG00000001763
ortholog	mian.id400520.tr172152	NP_001128189.1	XP_005253688.1	ENSCAFG00000007512
ortholog	mian.id369571.tr19945	NP_067481.2	N/A	ENSCAFG00000007608
ortholog	mian.id42450.tr319040	NP_001171316.1	XP_005271456.1	ENSCAFG00000010432
ortholog	mian.id323491.tr648384	N/A	N/A	ENSCAFG00000014592
ortholog	mian.id228133.tr195825	NP_001014900.2	NP_115633.3	ENSCAFG00000002556
ortholog	mian.id412397.tr75806	NP_620817.2	NP_003642.3	ENSCAFG00000013401
ortholog	mian.id343305.tr135794	N/A	N/A	ENSCAFG00000008371
ortholog	mian.id87909.tr490076	N/A	NP_473367.2	N/A
ortholog	mian.id63697.tr357558	XP_006513558.1	XP_005259576.1	ENSCAFG00000019543
ortholog	mian.id73647.tr163933	NP_077746.3	XP_006712182.1	ENSCAFG00000005708
ortholog	mian.id48346.tr84483	NP_690887.2	XP_006716617.1	ENSCAFG00000001105
ortholog	mian.id435647.tr222177	XP_006526599.1	NP_001182192.1	ENSCAFG00000009763
ortholog	mian.id181925.tr151844	XP_006525073.1	XP_006715326.1	ENSCAFG00000001865
ortholog	mian.id99718.tr199241	NP_035075.2	NP_003571.2	ENSCAFG00000007130
ortholog	mian.id285601.tr7979	XP_006521412.1	XP_005269054.1	ENSCAFG00000009243
ortholog	mian.id273827.tr34620	NP_076360.1	N/A	ENSCAFG00000032728
ortholog	mian.id63641.tr254585	NP_076135.3	NP_005138.3	ENSCAFG00000019212
ortholog	mian.id102081.tr45257	XP_006506382.1	N/A	ENSCAFG00000016136
ortholog	mian.id120982.tr6736	N/A	XP_005268128.1	N/A
ortholog	mian.id261130.tr33851	N/A	XP_005265356.1	N/A
ortholog	mian.id370229.tr175937	XP_006515085.1	N/A	ENSCAFG00000003549
ortholog	mian.id61553.tr471662	N/A	XP_005261575.1	N/A
ortholog	mian.id355528.tr384908	NP_001159973.1	N/A	N/A
ortholog	mian.id249508.tr46143	XP_006539267.1	XP_005245984.2	N/A
ortholog	mian.id71288.tr305703	XP_006532849.1	NP_733779.1	N/A
ortholog	mian.id409338.tr45577	N/A	NP_073595.2	N/A
ortholog	mian.id109436.tr115163	NP_001153118.1	NP_001020419.1	ENSCAFG00000014277
ortholog	mian.id332713.tr319318	N/A	N/A	ENSCAFG00000006788
ortholog	mian.id66297.tr230500	NP_032276.1	NP_068777.1	N/A
ortholog	mian.id45029.tr514486	NP_113580.2	NP_057300.2	ENSCAFG00000007501
ortholog	mian.id448240.tr256541	XP_006540229.1	NP_849159.2	ENSCAFG00000002615
ortholog	mian.id3475.tr39497	N/A	N/A	ENSCAFG00000032290
ortholog	mian.id60215.tr238743	XP_006497656.1	NP_116198.2	ENSCAFG00000020003
ortholog	mian.id285432.tr7979	XP_006531345.1	N/A	ENSCAFG00000000340
ortholog	mian.id106210.tr46302	N/A	N/A	ENSCAFG00000015399
ortholog	mian.id117172.tr358881	NP_849264.1	N/A	ENSCAFG00000017121
ortholog	mian.id285073.tr330536	XP_006534239.1	NP_065799.1	ENSCAFG00000017724
ortholog	mian.id86385.tr234321	XP_006540703.1	XP_005258899.1	N/A
ortholog	mian.id248867.tr131658	N/A	N/A	ENSCAFG00000015804
ortholog	mian.id67309.tr289910	XP_006509079.1	N/A	N/A
ortholog	mian.id158563.tr221808	NP_080179.1	NP_006755.4	N/A
ortholog	mian.id19920.tr206910	XP_006497020.1	N/A	N/A
ortholog	mian.id131049.tr214941	XP_006496573.1	N/A	N/A
ortholog	mian.id51438.tr322375	XP_006525101.1	N/A	N/A
ortholog	mian.id22214.tr376320	NP_034683.1	XP_005264091.1	ENSCAFG00000002134
ortholog	mian.id20085.tr735036	NP_080180.1	NP_064577.1	ENSCAFG00000003569
ortholog	mian.id172700.tr4710	NP_081189.1	NP_620153.1	ENSCAFG00000002294
ortholog	mian.id168672.tr60635	NP_001004164.2	NP_077288.2	ENSCAFG00000007248
ortholog	mian.id255290.tr18937	XP_006527870.1	N/A	N/A
ortholog	mian.id33734.tr423482	NP_001028427.1	NP_001010868.2	ENSCAFG00000003058
ortholog	mian.id88099.tr174908	N/A	XP_006721005.1	N/A
ortholog	mian.id149055.tr323933	XP_006498131.1	N/A	ENSCAFG00000003608
ortholog	mian.id137572.tr412824	NP_083030.1	N/A	N/A
ortholog	mian.id133762.tr422753	XP_006539194.1	XP_006710368.1	ENSCAFG00000019395
ortholog	mian.id57601.tr553895	NP_796040.3	NP_057062.1	ENSCAFG00000020408
ortholog	mian.id289628.tr18758	NP_001272768.1	XP_005246820.1	ENSCAFG00000009380
ortholog	mian.id35146.tr631080	XP_006516610.1	XP_005249976.1	ENSCAFG00000003272
ortholog	mian.id241087.tr155554	N/A	N/A	ENSCAFG00000028519
ortholog	mian.id224692.tr274666	NP_848744.2	NP_001094896.1	ENSCAFG00000031802
ortholog	mian.id50024.tr83853	N/A	XP_006718970.1	N/A
ortholog	mian.id306597.tr126828	NP_032467.2	N/A	N/A
ortholog	mian.id334412.tr209168	N/A	XP_005245729.1	ENSCAFG00000017248
ortholog	mian.id311773.tr19078	NP_035763.2	XP_005273306.1	ENSCAFG00000012120
ortholog	mian.id65765.tr393031	N/A	N/A	ENSCAFG00000030372
ortholog	mian.id297075.tr213595	XP_006514100.1	N/A	N/A
ortholog	mian.id67612.tr129171	NP_036151.1	NP_036226.1	ENSCAFG00000014542
ortholog	mian.id179763.tr30796	NP_084154.1	NP_005984.3	ENSCAFG00000013063
ortholog	mian.id428805.tr256229	XP_006530228.1	NP_001135816.1	ENSCAFG00000011383
ortholog	mian.id78577.tr300111	NP_001275541.1	NP_076990.4	ENSCAFG00000015071
ortholog	mian.id20025.tr329337	NP_777357.2	NP_940951.1	ENSCAFG00000020368
ortholog	mian.id81703.tr239509	NP_077141.2	XP_005268605.1	ENSCAFG00000006236
ortholog	mian.id115534.tr288862	XP_006530431.1	N/A	N/A
ortholog	mian.id196055.tr603025	NP_038482.3	NP_005493.2	ENSCAFG00000002727
ortholog	mian.id421087.tr424318	NP_001028353.1	N/A	ENSCAFG00000004081
ortholog	mian.id241444.tr191950	N/A	N/A	ENSCAFG00000032448
ortholog	mian.id19735.tr236255	XP_006538607.1	XP_006710515.1	ENSCAFG00000012070
ortholog	mian.id45875.tr24204	NP_038865.1	NP_003587.1	ENSCAFG00000010761
ortholog	mian.id270896.tr247522	XP_006510649.1	NP_056128.1	ENSCAFG00000011934
ortholog	mian.id152567.tr144410	NP_032028.1	XP_005248321.1	ENSCAFG00000032695
ortholog	mian.id113730.tr202376	NP_001034087.1	NP_955374.1	N/A
ortholog	mian.id55582.tr404316	NP_808271.1	NP_036215.1	N/A
ortholog	mian.id71714.tr496927	NP_001159881.1	NP_006734.1	ENSCAFG00000015485
ortholog	mian.id56148.tr467643	NP_080314.1	NP_653182.1	ENSCAFG00000015556
ortholog	mian.id81695.tr148599	NP_080861.2	N/A	N/A
ortholog	mian.id400365.tr248343	NP_109649.1	NP_036606.2	ENSCAFG00000013489
ortholog	mian.id230378.tr311829	XP_006532162.1	NP_006798.1	ENSCAFG00000016832
ortholog	mian.id402924.tr120677	NP_081064.1	NP_001138450.1	ENSCAFG00000028758
ortholog	mian.id39452.tr374582	NP_034769.4	NP_002248.1	ENSCAFG00000002914
ortholog	mian.id178626.tr524040	N/A	N/A	ENSCAFG00000000692
ortholog	mian.id186539.tr82025	XP_006520646.1	NP_005007.2	N/A
ortholog	mian.id145204.tr385951	XP_006504244.1	N/A	N/A
ortholog	mian.id47565.tr35272	N/A	NP_112600.1	ENSCAFG00000015337
ortholog	mian.id295168.tr35197	NP_079616.2	NP_112236.3	N/A
ortholog	mian.id76567.tr469514	NP_065609.2	NP_061848.2	ENSCAFG00000020066
ortholog	mian.id307581.tr7318	XP_006512349.1	N/A	N/A
ortholog	mian.id208921.tr72339	NP_001153512.1	NP_001186913.1	ENSCAFG00000013333
ortholog	mian.id169305.tr3999	XP_006510775.1	NP_003446.2	ENSCAFG00000011509
ortholog	mian.id216933.tr297214	N/A	N/A	ENSCAFG00000000808
ortholog	mian.id26522.tr51631	NP_598489.2	NP_061921.1	ENSCAFG00000009358
ortholog	mian.id179786.tr30796	XP_006532815.1	XP_006722335.1	ENSCAFG00000013104
ortholog	mian.id218498.tr421249	NP_071305.2	N/A	ENSCAFG00000019797
ortholog	mian.id195959.tr227951	NP_032016.1	NP_001988.1	ENSCAFG00000013934
ortholog	mian.id66175.tr450219	N/A	XP_006715590.1	N/A
ortholog	mian.id108316.tr33802	NP_659107.2	NP_064560.2	ENSCAFG00000018762
ortholog	mian.id48902.tr592169	XP_006499001.1	XP_006723631.1	ENSCAFG00000005760
ortholog	mian.id46260.tr87386	NP_032369.2	NP_000589.2	ENSCAFG00000012294
ortholog	mian.id47015.tr1716	XP_006536913.1	NP_055411.1	ENSCAFG00000012186
ortholog	mian.id307826.tr22803	XP_006506643.1	N/A	ENSCAFG00000005985
ortholog	mian.id188041.tr228825	XP_006510947.1	N/A	N/A
ortholog	mian.id222998.tr402710	NP_081195.1	NP_055021.1	ENSCAFG00000029055
ortholog	mian.id193251.tr196169	N/A	N/A	ENSCAFG00000003711
ortholog	mian.id288649.tr145518	N/A	NP_842565.2	N/A
ortholog	mian.id205124.tr15659	XP_006543745.1	NP_001858.1	ENSCAFG00000032459
ortholog	mian.id347866.tr236488	NP_073561.2	NP_001180353.1	ENSCAFG00000004696
ortholog	mian.id16339.tr192617	XP_006516621.1	NP_002183.1	ENSCAFG00000003550
ortholog	mian.id219318.tr365616	XP_006501834.1	XP_005247708.1	N/A
ortholog	mian.id218309.tr248344	NP_033763.2	NP_000673.2	ENSCAFG00000006805
ortholog	mian.id108520.tr270648	XP_006500680.1	XP_005260359.1	ENSCAFG00000012518
ortholog	mian.id145093.tr385951	N/A	XP_005248117.1	N/A
ortholog	mian.id100713.tr3499	N/A	XP_006724287.1	N/A
ortholog	mian.id54279.tr465519	NP_084386.1	NP_859074.1	ENSCAFG00000006864
ortholog	mian.id272841.tr555511	XP_006506438.1	NP_112533.1	N/A
ortholog	mian.id383101.tr579826	XP_006520528.1	N/A	N/A
ortholog	mian.id151367.tr34619	XP_006522020.1	XP_005247501.1	ENSCAFG00000013919
ortholog	mian.id157177.tr463418	NP_705780.1	NP_005122.2	ENSCAFG00000018324
ortholog	mian.id54307.tr612818	NP_032918.1	XP_005274609.1	ENSCAFG00000013521
ortholog	mian.id47393.tr193645	XP_006505907.1	XP_005249753.1	ENSCAFG00000003147
ortholog	mian.id32870.tr13172	N/A	NP_004985.2	ENSCAFG00000009905
ortholog	mian.id51792.tr287541	NP_031773.2	NP_004246.2	ENSCAFG00000017977
ortholog	mian.id58065.tr825582	XP_006508530.1	XP_005252788.1	N/A
ortholog	mian.id90507.tr224923	NP_660138.1	NP_112489.3	ENSCAFG00000025373
ortholog	mian.id50307.tr199225	XP_006513785.1	XP_006724092.1	ENSCAFG00000010654
ortholog	mian.id368234.tr277727	NP_001258981.1	N/A	ENSCAFG00000009498
ortholog	mian.id76398.tr63389	NP_080377.2	NP_056416.2	ENSCAFG00000013475
ortholog	mian.id277132.tr221336	NP_776301.1	N/A	ENSCAFG00000007669
ortholog	mian.id319513.tr404865	NP_001264218.1	XP_005273533.1	N/A
ortholog	mian.id172535.tr88471	NP_001164506.1	N/A	ENSCAFG00000008400
ortholog	mian.id53676.tr380549	NP_075801.1	N/A	ENSCAFG00000014244
ortholog	mian.id111621.tr692130	NP_848825.2	N/A	ENSCAFG00000014202
ortholog	mian.id483864.tr529259	N/A	N/A	ENSCAFG00000032018
ortholog	mian.id13646.tr186325	XP_006518731.1	XP_005265295.1	ENSCAFG00000008023
ortholog	mian.id421506.tr192513	NP_034334.1	NP_066276.2	ENSCAFG00000015361
ortholog	mian.id33295.tr226935	XP_006496158.1	NP_783862.2	ENSCAFG00000023912
ortholog	mian.id33902.tr396051	NP_001157509.1	NP_001120685.1	ENSCAFG00000001289
ortholog	mian.id23340.tr245325	XP_006544207.1	NP_612635.3	ENSCAFG00000004534
ortholog	mian.id358780.tr44292	XP_006526090.1	N/A	ENSCAFG00000018281
ortholog	mian.id20386.tr528362	NP_001074586.2	NP_002408.3	ENSCAFG00000013255
ortholog	mian.id124207.tr52260	XP_006520918.1	NP_958848.1	N/A
ortholog	mian.id61623.tr120336	NP_082279.1	NP_078880.2	ENSCAFG00000009223
ortholog	mian.id383332.tr24051	XP_006501835.1	N/A	N/A
ortholog	mian.id479693.tr578678	N/A	XP_006717750.1	N/A
ortholog	mian.id177860.tr363071	XP_006503362.1	NP_660286.1	ENSCAFG00000018911
ortholog	mian.id22088.tr833586	XP_006511444.1	NP_570722.2	ENSCAFG00000015932
ortholog	mian.id72692.tr249808	N/A	XP_006711273.1	ENSCAFG00000016469
ortholog	mian.id187624.tr365005	XP_006544243.1	NP_001157394.1	ENSCAFG00000023923
ortholog	mian.id62378.tr490656	NP_780300.2	NP_003738.2	ENSCAFG00000006632
ortholog	mian.id156605.tr25379	N/A	XP_006710458.1	N/A
ortholog	mian.id57157.tr257315	NP_932106.1	N/A	ENSCAFG00000019239
ortholog	mian.id220404.tr660873	NP_001030294.1	N/A	ENSCAFG00000001350
ortholog	mian.id79618.tr34672	XP_006507569.1	N/A	N/A
ortholog	mian.id57667.tr364504	XP_006540432.1	XP_005259500.1	ENSCAFG00000004170
ortholog	mian.id66129.tr359090	N/A	N/A	ENSCAFG00000004537
ortholog	mian.id10807.tr734046	NP_067337.1	NP_002572.2	ENSCAFG00000003488
ortholog	mian.id42270.tr368263	XP_006540144.1	XP_006723374.1	ENSCAFG00000005937
ortholog	mian.id65568.tr515214	XP_006540440.1	NP_061981.2	ENSCAFG00000004726
ortholog	mian.id193164.tr113783	XP_006519793.1	N/A	N/A
ortholog	mian.id91454.tr144791	XP_006503686.1	NP_036458.2	ENSCAFG00000004627
ortholog	mian.id155915.tr521562	XP_006532872.1	N/A	N/A
ortholog	mian.id375444.tr60698	XP_006510079.1	N/A	N/A
ortholog	mian.id19329.tr100200	NP_001108559.1	NP_073562.1	ENSCAFG00000029498
ortholog	mian.id164668.tr120120	N/A	NP_001137498.1	N/A
ortholog	mian.id53057.tr489251	N/A	N/A	ENSCAFG00000029490
ortholog	mian.id85705.tr239442	XP_006534130.1	N/A	N/A
ortholog	mian.id109522.tr220840	N/A	N/A	ENSCAFG00000030687
ortholog	mian.id202013.tr145237	NP_001028397.2	NP_006804.1	ENSCAFG00000030839
ortholog	mian.id377581.tr254592	XP_006515506.1	N/A	ENSCAFG00000017831
ortholog	mian.id153692.tr223008	XP_006527121.1	NP_005998.1	ENSCAFG00000001811
ortholog	mian.id92852.tr227709	N/A	NP_071918.1	N/A
ortholog	mian.id66304.tr200046	XP_006514650.1	XP_006715808.1	ENSCAFG00000002933
ortholog	mian.id96321.tr232164	XP_006515054.1	XP_005246241.1	ENSCAFG00000003372
ortholog	mian.id120871.tr147557	NP_081017.1	NP_689813.2	N/A
ortholog	mian.id82466.tr312076	NP_082634.1	N/A	N/A
ortholog	mian.id166760.tr55852	XP_006527136.1	XP_006716793.1	N/A
ortholog	mian.id430105.tr257109	NP_620398.1	NP_872333.1	ENSCAFG00000012334
ortholog	mian.id77962.tr505523	NP_653083.2	NP_653081.1	ENSCAFG00000012602
ortholog	mian.id64561.tr491451	NP_766376.2	N/A	ENSCAFG00000001966
ortholog	mian.id161719.tr401335	N/A	XP_006718691.1	N/A
ortholog	mian.id95032.tr441326	NP_077168.2	XP_005265436.1	N/A
ortholog	mian.id55048.tr394063	XP_006496117.1	XP_005246777.1	ENSCAFG00000014781
ortholog	mian.id421482.tr718220	XP_006505155.1	NP_899199.2	ENSCAFG00000002222
ortholog	mian.id18966.tr505484	XP_006522410.1	XP_005255285.1	ENSCAFG00000019003
ortholog	mian.id56440.tr13351	NP_036160.1	NP_004243.1	ENSCAFG00000004599
ortholog	mian.id383644.tr171026	XP_006533071.1	N/A	N/A
ortholog	mian.id190384.tr184637	NP_780316.3	XP_005258577.1	ENSCAFG00000005372
ortholog	mian.id313470.tr339100	N/A	N/A	ENSCAFG00000032305
ortholog	mian.id54652.tr304151	XP_006501479.1	NP_001041675.1	ENSCAFG00000019871
ortholog	mian.id123312.tr852992	XP_006509701.1	XP_006722844.1	N/A
ortholog	mian.id172358.tr37904	N/A	XP_005252592.1	N/A
ortholog	mian.id95250.tr164193	N/A	NP_114412.2	ENSCAFG00000007010
ortholog	mian.id226637.tr33194	N/A	N/A	ENSCAFG00000001921
ortholog	mian.id166937.tr47021	NP_080096.1	NP_057736.4	ENSCAFG00000005333
ortholog	mian.id53413.tr229900	XP_006500211.1	XP_006720618.1	ENSCAFG00000009544
ortholog	mian.id208325.tr890496	XP_006497014.1	N/A	N/A
ortholog	mian.id47164.tr394945	NP_666147.1	NP_002399.1	ENSCAFG00000014184
ortholog	mian.id32661.tr649578	N/A	XP_005252039.1	ENSCAFG00000023381
ortholog	mian.id176924.tr26003	N/A	XP_005265795.1	ENSCAFG00000002050
ortholog	mian.id486995.tr251237	NP_031468.1	NP_068745.2	ENSCAFG00000009453
ortholog	mian.id49602.tr89517	NP_666179.2	NP_060810.2	ENSCAFG00000030194
ortholog	mian.id508611.tr481583	XP_006527996.1	NP_115942.1	ENSCAFG00000017297
ortholog	mian.id113979.tr319439	NP_035681.2	XP_006722122.1	ENSCAFG00000014260
ortholog	mian.id246702.tr293515	NP_080658.2	NP_689764.3	ENSCAFG00000009574
ortholog	mian.id205897.tr567122	N/A	NP_001138807.1	N/A
ortholog	mian.id142525.tr89124	NP_542367.1	NP_036340.1	ENSCAFG00000005905
ortholog	mian.id56762.tr208952	NP_079817.1	N/A	ENSCAFG00000000939
ortholog	mian.id431478.tr241690	NP_001156398.1	NP_777571.1	ENSCAFG00000001082
ortholog	mian.id65005.tr197000	NP_033369.2	NP_077084.1	ENSCAFG00000000998
ortholog	mian.id230242.tr283606	NP_031657.1	N/A	ENSCAFG00000010700
ortholog	mian.id198384.tr330961	XP_006501153.1	XP_006711395.1	N/A
ortholog	mian.id97304.tr39651	XP_006506279.1	N/A	N/A
ortholog	mian.id107332.tr419004	XP_006538424.1	XP_005267226.1	N/A
ortholog	mian.id167466.tr205576	N/A	NP_001269553.1	N/A
ortholog	mian.id155273.tr349210	NP_765981.2	XP_005266896.1	ENSCAFG00000003710
ortholog	mian.id39870.tr214198	XP_006514651.1	N/A	N/A
ortholog	mian.id35311.tr376072	N/A	NP_001106710.1	N/A
ortholog	mian.id71990.tr237318	N/A	NP_001273549.1	ENSCAFG00000032403
ortholog	mian.id51334.tr517233	NP_001033701.1	N/A	N/A
ortholog	mian.id41379.tr262282	NP_083429.1	N/A	ENSCAFG00000032395
ortholog	mian.id371086.tr70934	XP_006512175.1	N/A	ENSCAFG00000013719
ortholog	mian.id21080.tr275612	NP_001028598.1	NP_001073985.1	ENSCAFG00000023537
ortholog	mian.id283641.tr110072	NP_598795.2	NP_001269779.1	ENSCAFG00000002860
ortholog	mian.id189281.tr95206	NP_065619.2	NP_115883.2	ENSCAFG00000007155
ortholog	mian.id191453.tr460491	N/A	XP_005261834.1	N/A
ortholog	mian.id420600.tr70913	NP_075362.3	NP_001010844.1	ENSCAFG00000002793
ortholog	mian.id106499.tr92932	NP_001156327.1	NP_060085.2	N/A
ortholog	mian.id102510.tr334716	XP_006504891.1	XP_005266631.1	ENSCAFG00000006616
ortholog	mian.id149754.tr223210	NP_001276655.1	NP_002037.2	ENSCAFG00000015077
ortholog	mian.id73077.tr682844	NP_666177.1	XP_006719265.1	ENSCAFG00000006726
ortholog	mian.id46130.tr246574	NP_032261.1	N/A	N/A
ortholog	mian.id54438.tr183708	NP_083554.2	NP_001278907.1	ENSCAFG00000014730
ortholog	mian.id220559.tr356811	N/A	N/A	ENSCAFG00000004905
ortholog	mian.id142119.tr319890	NP_059506.1	NP_036265.3	N/A
ortholog	mian.id90227.tr328021	N/A	XP_006720924.1	N/A
ortholog	mian.id383628.tr237673	NP_057897.2	N/A	ENSCAFG00000032076
ortholog	mian.id113176.tr211873	N/A	N/A	ENSCAFG00000015535
ortholog	mian.id229306.tr95029	NP_694876.1	NP_071411.1	ENSCAFG00000005191
ortholog	mian.id94413.tr480182	NP_659073.1	N/A	ENSCAFG00000016722
ortholog	mian.id350048.tr316724	NP_035800.2	N/A	ENSCAFG00000015878
ortholog	mian.id61772.tr373486	NP_081686.1	XP_005250310.1	ENSCAFG00000015408
ortholog	mian.id383320.tr335176	NP_848714.1	N/A	ENSCAFG00000001899
ortholog	mian.id42803.tr205316	N/A	XP_005255418.1	ENSCAFG00000018136
ortholog	mian.id202068.tr222965	XP_006527661.1	NP_066963.2	ENSCAFG00000014589
ortholog	mian.id39911.tr396482	XP_006498649.1	NP_001011554.1	ENSCAFG00000010486
ortholog	mian.id303735.tr40445	XP_006505422.1	NP_004324.2	N/A
ortholog	mian.id359598.tr235387	N/A	N/A	ENSCAFG00000006116
ortholog	mian.id77610.tr480315	XP_006524938.1	N/A	N/A
ortholog	mian.id24482.tr238438	NP_109618.1	NP_036200.2	ENSCAFG00000029541
ortholog	mian.id125181.tr200027	XP_006527619.1	N/A	ENSCAFG00000015115
ortholog	mian.id79499.tr137112	NP_774958.1	NP_057952.1	N/A
ortholog	mian.id77691.tr389479	NP_001136217.1	NP_079185.2	ENSCAFG00000000414
ortholog	mian.id45871.tr456345	NP_001035964.1	NP_776186.2	ENSCAFG00000011292
ortholog	mian.id53392.tr233192	N/A	N/A	ENSCAFG00000030770
ortholog	mian.id310395.tr4388	XP_006533315.1	N/A	N/A
ortholog	mian.id454940.tr404437	XP_006531044.1	NP_001092092.1	ENSCAFG00000016592
ortholog	mian.id247050.tr174454	N/A	XP_005249448.1	N/A
ortholog	mian.id28633.tr471772	NP_034175.2	NP_002027.2	ENSCAFG00000025365
ortholog	mian.id11479.tr237189	NP_780578.1	NP_659411.2	ENSCAFG00000004607
ortholog	mian.id178436.tr50786	NP_001177662.1	NP_055930.2	N/A
ortholog	mian.id54903.tr437704	NP_032994.1	N/A	ENSCAFG00000011426
ortholog	mian.id169470.tr51662	XP_006530638.1	XP_005263071.1	ENSCAFG00000007813
ortholog	mian.id331846.tr414511	XP_006504056.1	XP_006713997.1	N/A
ortholog	mian.id45952.tr316497	N/A	XP_006724728.1	N/A
ortholog	mian.id58978.tr731066	NP_001229352.1	NP_061891.1	ENSCAFG00000008997
ortholog	mian.id391062.tr458802	NP_001028373.2	N/A	ENSCAFG00000002445
ortholog	mian.id196498.tr260387	XP_006506373.1	XP_006713615.1	N/A
ortholog	mian.id225787.tr349764	NP_082312.3	NP_060972.3	N/A
ortholog	mian.id145453.tr175582	NP_080468.1	NP_065949.1	ENSCAFG00000006699
ortholog	mian.id89346.tr544620	NP_079684.2	NP_060837.3	ENSCAFG00000005192
ortholog	mian.id117867.tr90711	NP_001123643.1	N/A	N/A
ortholog	mian.id89840.tr246791	N/A	XP_005264559.1	N/A
ortholog	mian.id32091.tr521939	NP_079832.1	NP_060875.2	ENSCAFG00000018517
ortholog	mian.id59243.tr169639	NP_084385.2	NP_006833.2	ENSCAFG00000013033
ortholog	mian.id124513.tr388688	NP_666286.1	N/A	ENSCAFG00000003530
ortholog	mian.id310292.tr69339	NP_001152964.1	NP_001002909.1	ENSCAFG00000014136
ortholog	mian.id427430.tr1028942	NP_001159401.1	XP_005255159.1	ENSCAFG00000019621
ortholog	mian.id381006.tr91887	NP_001104487.1	N/A	ENSCAFG00000000647
ortholog	mian.id349031.tr34626	XP_006530693.1	N/A	N/A
ortholog	mian.id191593.tr345772	XP_006517168.1	XP_005252021.1	ENSCAFG00000001399
ortholog	mian.id53128.tr285774	NP_598912.4	NP_003671.1	ENSCAFG00000010481
ortholog	mian.id416906.tr350095	XP_006525864.1	N/A	N/A
ortholog	mian.id49920.tr588634	XP_006496130.1	XP_006712709.1	ENSCAFG00000010673
ortholog	mian.id60802.tr230482	NP_062317.1	N/A	N/A
ortholog	mian.id149494.tr381779	N/A	N/A	ENSCAFG00000013365
ortholog	mian.id70891.tr222554	NP_001028336.1	NP_776154.3	ENSCAFG00000014611
ortholog	mian.id259741.tr270653	N/A	NP_001005739.1	ENSCAFG00000003153
ortholog	mian.id137353.tr89866	N/A	XP_006719162.1	N/A
ortholog	mian.id45006.tr301157	N/A	N/A	ENSCAFG00000000921
ortholog	mian.id20488.tr179523	XP_006532375.1	N/A	ENSCAFG00000013735
ortholog	mian.id198308.tr330961	XP_006517193.1	XP_006714687.1	ENSCAFG00000008302
ortholog	mian.id330711.tr106312	N/A	NP_061961.2	ENSCAFG00000005550
ortholog	mian.id73841.tr389380	NP_848760.1	NP_000377.1	ENSCAFG00000019005
ortholog	mian.id282814.tr471956	XP_006498566.1	N/A	N/A
ortholog	mian.id435886.tr151778	N/A	N/A	ENSCAFG00000016857
ortholog	mian.id19220.tr190693	NP_034880.1	NP_005575.1	ENSCAFG00000006261
ortholog	mian.id177063.tr249454	NP_035041.2	NP_066923.3	ENSCAFG00000008308
ortholog	mian.id20784.tr79118	NP_032330.1	NP_002989.2	ENSCAFG00000031652
ortholog	mian.id161894.tr544815	XP_006531042.1	XP_005262942.1	ENSCAFG00000029846
ortholog	mian.id39505.tr153641	NP_780489.2	XP_005260750.1	ENSCAFG00000005270
ortholog	mian.id46074.tr50262	XP_006506601.1	XP_005253846.1	ENSCAFG00000015940
ortholog	mian.id104027.tr52081	XP_006531387.1	N/A	ENSCAFG00000020364
ortholog	mian.id54952.tr245896	XP_006500677.1	N/A	N/A
ortholog	mian.id56388.tr245873	NP_001106182.1	NP_001004106.1	N/A
ortholog	mian.id46678.tr241814	NP_033071.1	NP_068810.3	ENSCAFG00000013334
ortholog	mian.id356773.tr333040	XP_006517848.1	N/A	N/A
ortholog	mian.id140255.tr46026	N/A	N/A	ENSCAFG00000001763
ortholog	mian.id217963.tr242254	XP_006532409.1	N/A	N/A
ortholog	mian.id134140.tr307697	XP_006509835.1	N/A	N/A
ortholog	mian.id47457.tr79361	XP_006495949.1	N/A	N/A
ortholog	mian.id115555.tr36532	NP_035309.3	NP_001035930.1	ENSCAFG00000014388
ortholog	mian.id427042.tr250937	XP_006522494.1	XP_005261452.1	ENSCAFG00000032493
ortholog	mian.id24522.tr295992	NP_031524.2	XP_005273203.1	ENSCAFG00000012339
ortholog	mian.id425431.tr143352	N/A	XP_006721108.1	N/A
ortholog	mian.id97915.tr359555	NP_032059.1	NP_002018.1	ENSCAFG00000005385
ortholog	mian.id36338.tr463300	NP_083436.2	NP_078808.3	ENSCAFG00000014255
ortholog	mian.id20205.tr236447	XP_006525931.1	NP_067681.1	ENSCAFG00000000209
ortholog	mian.id51047.tr501864	NP_077151.3	NP_005739.2	N/A
ortholog	mian.id103299.tr11892	NP_077147.2	NP_079224.1	ENSCAFG00000023575
ortholog	mian.id380268.tr429289	XP_006532553.1	N/A	ENSCAFG00000017913
ortholog	mian.id61134.tr361293	N/A	NP_006111.2	ENSCAFG00000000848
ortholog	mian.id87187.tr61015	NP_001171268.1	NP_001001936.1	ENSCAFG00000011348
ortholog	mian.id83304.tr328565	NP_033504.2	NP_000365.3	ENSCAFG00000004646
ortholog	mian.id115298.tr244279	XP_006497422.1	NP_751950.2	N/A
ortholog	mian.id18991.tr221231	XP_006512098.1	XP_005265460.1	ENSCAFG00000005088
ortholog	mian.id272836.tr555511	N/A	N/A	ENSCAFG00000002885
ortholog	mian.id228156.tr531292	XP_006519197.1	XP_006717988.1	N/A
ortholog	mian.id25189.tr133887	XP_006522729.1	XP_005255739.1	ENSCAFG00000018849
ortholog	mian.id205036.tr302636	XP_006506989.1	XP_005253521.1	ENSCAFG00000012221
ortholog	mian.id137236.tr160106	N/A	NP_689637.3	N/A
ortholog	mian.id90784.tr26431	N/A	NP_683877.1	N/A
ortholog	mian.id74565.tr202900	NP_062293.1	NP_003773.1	ENSCAFG00000000952
ortholog	mian.id300949.tr27453	NP_035520.1	NP_006589.2	ENSCAFG00000010793
ortholog	mian.id51921.tr238785	NP_033846.2	N/A	ENSCAFG00000001324
ortholog	mian.id365233.tr317510	NP_031627.2	N/A	ENSCAFG00000010383
ortholog	mian.id77800.tr471332	XP_006524185.1	N/A	ENSCAFG00000030478
ortholog	mian.id64053.tr27422	NP_067509.1	N/A	ENSCAFG00000007443
ortholog	mian.id88966.tr113986	NP_776109.1	NP_056147.2	ENSCAFG00000003026
ortholog	mian.id138711.tr7466	NP_766295.2	NP_002700.1	ENSCAFG00000005238
ortholog	mian.id375491.tr60698	NP_068561.1	N/A	ENSCAFG00000012383
ortholog	mian.id51353.tr122861	XP_006518530.1	XP_005268072.1	ENSCAFG00000014880
ortholog	mian.id49295.tr191788	XP_006530248.1	N/A	ENSCAFG00000010834
ortholog	mian.id120864.tr391905	NP_766184.2	NP_004913.2	ENSCAFG00000014865
ortholog	mian.id190376.tr184637	XP_006540353.1	XP_005258578.1	N/A
ortholog	mian.id296539.tr386334	XP_006534334.1	N/A	N/A
ortholog	mian.id124372.tr210850	NP_032238.2	NP_005318.3	ENSCAFG00000011216
ortholog	mian.id63016.tr235700	N/A	XP_005262416.1	ENSCAFG00000018587
ortholog	mian.id161841.tr362844	XP_006533430.1	NP_659731.1	ENSCAFG00000018530
ortholog	mian.id436301.tr402675	NP_032345.2	NP_003250.3	ENSCAFG00000017872
ortholog	mian.id76984.tr347791	XP_006502351.1	XP_005273028.1	ENSCAFG00000011046
ortholog	mian.id235275.tr105061	NP_034060.2	NP_000081.1	ENSCAFG00000014812
ortholog	mian.id69002.tr88151	NP_700454.1	NP_694453.2	ENSCAFG00000013640
ortholog	mian.id31113.tr248137	XP_006538515.1	NP_997253.2	ENSCAFG00000019572
ortholog	mian.id122597.tr401554	N/A	NP_783329.1	N/A
ortholog	mian.id65151.tr90774	XP_006528340.1	N/A	ENSCAFG00000016550
ortholog	mian.id53032.tr391413	XP_006496683.1	NP_001129472.1	ENSCAFG00000013920
ortholog	mian.id94901.tr720697	XP_006529489.1	N/A	N/A
ortholog	mian.id67432.tr20750	NP_001013626.2	NP_064592.2	ENSCAFG00000001219
ortholog	mian.id34007.tr10281	N/A	XP_005269934.1	N/A
ortholog	mian.id343421.tr35919	XP_006503589.1	NP_003121.1	ENSCAFG00000001855
ortholog	mian.id94477.tr49128	XP_006535130.1	NP_009125.1	ENSCAFG00000011919
ortholog	mian.id55123.tr327644	N/A	XP_005266503.1	N/A
ortholog	mian.id32649.tr180647	N/A	N/A	ENSCAFG00000017705
ortholog	mian.id323583.tr170569	NP_084027.1	N/A	ENSCAFG00000015122
ortholog	mian.id207215.tr334120	N/A	NP_001017367.1	N/A
ortholog	mian.id33990.tr471418	NP_001272820.1	NP_005491.1	ENSCAFG00000004180
ortholog	mian.id182033.tr191719	XP_006502003.1	NP_078816.2	ENSCAFG00000016747
ortholog	mian.id410032.tr29924	NP_663329.3	NP_060225.4	N/A
ortholog	mian.id234931.tr636293	N/A	XP_006710009.1	N/A
ortholog	mian.id416173.tr26197	N/A	XP_005250143.1	ENSCAFG00000032410
ortholog	mian.id303295.tr215124	NP_071310.2	N/A	N/A
ortholog	mian.id74483.tr146507	N/A	N/A	ENSCAFG00000004060
ortholog	mian.id202034.tr589931	XP_006525902.1	NP_002638.2	ENSCAFG00000017725
ortholog	mian.id75764.tr420324	XP_006523935.1	NP_001098714.1	ENSCAFG00000018639
ortholog	mian.id55457.tr304433	XP_006509505.1	XP_005262835.1	ENSCAFG00000031175
ortholog	mian.id172401.tr120739	XP_006526417.1	XP_005271912.1	ENSCAFG00000001186
ortholog	mian.id59355.tr646406	XP_006537972.1	XP_006716958.1	ENSCAFG00000002225
ortholog	mian.id32502.tr284097	N/A	NP_001001661.1	ENSCAFG00000029606
ortholog	mian.id53671.tr220593	N/A	XP_005263174.1	ENSCAFG00000008858
ortholog	mian.id273592.tr84690	N/A	N/A	ENSCAFG00000004074
ortholog	mian.id258926.tr26563	NP_081415.1	NP_003178.1	ENSCAFG00000007766
ortholog	mian.id203160.tr210045	N/A	XP_006718513.1	N/A
ortholog	mian.id274704.tr36883	N/A	NP_001193703.1	N/A
ortholog	mian.id35034.tr573887	N/A	XP_006721193.1	N/A
ortholog	mian.id432172.tr1049368	N/A	XP_005272091.1	N/A
ortholog	mian.id60384.tr232802	NP_001002842.2	N/A	ENSCAFG00000018527
ortholog	mian.id56127.tr325654	XP_006505153.1	XP_005250296.1	ENSCAFG00000003472
ortholog	mian.id102816.tr417050	XP_006500186.1	NP_631917.1	ENSCAFG00000006657
ortholog	mian.id75345.tr918748	NP_848887.1	N/A	ENSCAFG00000029357
ortholog	mian.id415259.tr17062	XP_006500003.1	XP_005246797.1	ENSCAFG00000009922
ortholog	mian.id210434.tr465919	XP_006537821.1	XP_005252212.1	N/A
ortholog	mian.id293020.tr89778	NP_705741.2	NP_006360.3	ENSCAFG00000004263
ortholog	mian.id52265.tr202135	NP_996992.1	N/A	ENSCAFG00000003504
ortholog	mian.id117876.tr258067	XP_006506067.1	NP_055938.1	ENSCAFG00000006521
ortholog	mian.id131726.tr126968	NP_598754.2	NP_008993.1	ENSCAFG00000001767
ortholog	mian.id420789.tr404718	XP_006497048.1	NP_060012.3	ENSCAFG00000015613
ortholog	mian.id197887.tr248693	N/A	XP_006712867.1	N/A
ortholog	mian.id177040.tr249454	NP_035041.2	NP_066923.3	ENSCAFG00000008308
ortholog	mian.id31640.tr244467	NP_038619.2	NP_570116.2	ENSCAFG00000019720
ortholog	mian.id247829.tr52137	NP_001019679.2	NP_076413.3	N/A
ortholog	mian.id421193.tr247692	NP_081113.1	NP_078863.2	ENSCAFG00000004791
ortholog	mian.id277441.tr158737	NP_766044.1	NP_005098.2	ENSCAFG00000005039
ortholog	mian.id146601.tr258604	NP_038827.2	NP_001001976.1	N/A
ortholog	mian.id379427.tr220897	XP_006521084.1	N/A	N/A
ortholog	mian.id89652.tr290120	N/A	XP_005248772.1	N/A
ortholog	mian.id147244.tr27624	XP_006524731.1	XP_005249035.1	N/A
ortholog	mian.id72057.tr116418	N/A	N/A	ENSCAFG00000013972
ortholog	mian.id34231.tr14954	NP_064320.1	NP_054890.1	ENSCAFG00000002633
ortholog	mian.id61760.tr348483	N/A	NP_001138789.1	N/A
ortholog	mian.id198318.tr53112	XP_006522045.1	N/A	N/A
ortholog	mian.id433019.tr256068	XP_006514205.1	XP_005259537.1	ENSCAFG00000019426
ortholog	mian.id297906.tr87886	NP_033811.1	NP_001275.1	ENSCAFG00000000203
ortholog	mian.id417161.tr350095	XP_006525861.1	N/A	N/A
ortholog	mian.id169278.tr173152	XP_006504786.1	N/A	ENSCAFG00000029211
ortholog	mian.id95364.tr478090	N/A	N/A	ENSCAFG00000005258
ortholog	mian.id230621.tr331783	XP_006529924.1	XP_006712352.1	N/A
ortholog	mian.id214631.tr296020	NP_077779.2	NP_000936.1	N/A
ortholog	mian.id20850.tr113221	XP_006529915.1	XP_005245742.1	ENSCAFG00000010030
ortholog	mian.id228971.tr230182	XP_006505555.1	N/A	N/A
ortholog	mian.id141454.tr129631	NP_766455.2	XP_006717279.1	ENSCAFG00000002774
ortholog	mian.id108074.tr585389	NP_444304.1	NP_057637.2	N/A
ortholog	mian.id101064.tr252937	N/A	N/A	ENSCAFG00000000011
ortholog	mian.id175719.tr14952	NP_001106870.1	NP_001106868.1	ENSCAFG00000014146
ortholog	mian.id371792.tr397759	N/A	N/A	ENSCAFG00000018272
ortholog	mian.id289081.tr301766	XP_006513531.1	N/A	N/A
ortholog	mian.id49201.tr247932	NP_038781.2	XP_006717828.1	ENSCAFG00000014067
ortholog	mian.id55008.tr33353	XP_006530348.1	NP_009007.2	ENSCAFG00000011379
ortholog	mian.id33190.tr239058	N/A	NP_941994.1	N/A
ortholog	mian.id104241.tr173257	NP_034733.4	N/A	N/A
ortholog	mian.id325506.tr134280	XP_006502722.1	N/A	ENSCAFG00000010715
ortholog	mian.id269604.tr9335	NP_001074864.1	NP_570899.1	ENSCAFG00000004137
ortholog	mian.id66500.tr365836	XP_006525762.1	XP_005258316.1	ENSCAFG00000017567
ortholog	mian.id266429.tr4987	XP_006497886.1	N/A	N/A
ortholog	mian.id398586.tr448671	N/A	N/A	ENSCAFG00000009067
ortholog	mian.id471301.tr659125	N/A	XP_006718530.1	N/A
ortholog	mian.id308569.tr20653	NP_620084.2	N/A	ENSCAFG00000015967
ortholog	mian.id93867.tr245905	XP_006529417.1	NP_060673.1	ENSCAFG00000010046
ortholog	mian.id86550.tr553195	XP_006514834.1	N/A	ENSCAFG00000002721
ortholog	mian.id175711.tr14952	NP_848838.2	N/A	ENSCAFG00000014146
ortholog	mian.id244853.tr682657	XP_006524092.1	NP_006236.1	ENSCAFG00000001753
ortholog	mian.id45670.tr683044	NP_032162.2	XP_005275292.1	ENSCAFG00000000396
ortholog	mian.id171782.tr391405	XP_006533400.1	N/A	N/A
ortholog	mian.id88079.tr148586	NP_787951.2	NP_872291.2	N/A
ortholog	mian.id145027.tr736360	XP_006509253.1	NP_079063.2	N/A
ortholog	mian.id259350.tr608419	N/A	N/A	ENSCAFG00000008713
ortholog	mian.id316591.tr202408	XP_006497191.1	NP_002754.2	ENSCAFG00000012445
ortholog	mian.id205470.tr187807	NP_001107646.1	XP_005252364.1	ENSCAFG00000001900
ortholog	mian.id270931.tr362698	NP_001160024.1	NP_001167579.1	ENSCAFG00000009578
ortholog	mian.id235983.tr30022	XP_006539243.1	N/A	N/A
ortholog	mian.id135971.tr84220	NP_033464.2	NP_036555.1	ENSCAFG00000029892
ortholog	mian.id314078.tr318602	NP_892041.2	N/A	N/A
ortholog	mian.id511068.tr213471	XP_006502799.1	NP_066566.3	ENSCAFG00000018929
ortholog	mian.id53274.tr509187	NP_032870.2	N/A	ENSCAFG00000019205
ortholog	mian.id75281.tr42933	NP_659182.1	N/A	ENSCAFG00000004211
ortholog	mian.id144537.tr398025	NP_075832.1	NP_110395.1	ENSCAFG00000012406
ortholog	mian.id137431.tr46849	XP_006530038.1	N/A	ENSCAFG00000012014
ortholog	mian.id404854.tr226886	N/A	N/A	ENSCAFG00000003422
ortholog	mian.id21149.tr401529	XP_006532522.1	NP_001977.1	ENSCAFG00000014484
ortholog	mian.id285999.tr536157	NP_034870.1	NP_036204.2	ENSCAFG00000005153
ortholog	mian.id62288.tr85513	N/A	NP_001812.2	N/A
ortholog	mian.id114105.tr200613	XP_006530188.1	XP_005254044.1	ENSCAFG00000010870
ortholog	mian.id116841.tr348792	XP_006515213.1	XP_006712165.1	ENSCAFG00000004085
ortholog	mian.id331352.tr3882	NP_899113.1	N/A	ENSCAFG00000001339
ortholog	mian.id68482.tr24532	XP_006524251.1	XP_005264301.1	N/A
ortholog	mian.id45442.tr459443	NP_573490.3	NP_705618.1	ENSCAFG00000018684
ortholog	mian.id55488.tr674741	NP_001276479.1	NP_001035919.1	ENSCAFG00000016896
ortholog	mian.id232801.tr251997	N/A	N/A	ENSCAFG00000024985
ortholog	mian.id381113.tr84146	NP_001230817.1	N/A	ENSCAFG00000005103
ortholog	mian.id86377.tr234321	XP_006540703.1	XP_005258899.1	N/A
ortholog	mian.id18946.tr490488	NP_038738.2	NP_775829.2	ENSCAFG00000001444
ortholog	mian.id314729.tr131117	NP_032272.2	NP_149044.2	N/A
ortholog	mian.id367947.tr284213	XP_006534429.1	N/A	ENSCAFG00000005312
ortholog	mian.id155616.tr369447	NP_001153020.1	XP_005251975.1	ENSCAFG00000020216
ortholog	mian.id306566.tr126828	NP_536711.3	N/A	ENSCAFG00000007186
ortholog	mian.id423873.tr391045	XP_006495655.1	NP_113649.1	ENSCAFG00000008246
ortholog	mian.id49638.tr463473	NP_058592.1	NP_003945.2	ENSCAFG00000013774
ortholog	mian.id244404.tr790412	XP_006527212.1	N/A	N/A
ortholog	mian.id161763.tr518935	N/A	N/A	ENSCAFG00000004116
ortholog	mian.id506823.tr579363	XP_006502590.1	N/A	N/A
ortholog	mian.id232836.tr178928	NP_666287.3	NP_003566.1	ENSCAFG00000004442
ortholog	mian.id248208.tr423838	NP_663509.2	XP_006723613.1	N/A
ortholog	mian.id94486.tr49128	XP_006535130.1	NP_009125.1	ENSCAFG00000011919
ortholog	mian.id124263.tr56399	NP_001093145.1	NP_001001790.1	ENSCAFG00000031129
ortholog	mian.id19921.tr291553	NP_079997.1	NP_663633.1	ENSCAFG00000017505
ortholog	mian.id146995.tr98976	NP_032594.1	NP_005907.3	ENSCAFG00000014748
ortholog	mian.id258908.tr224706	XP_006533743.1	XP_006721595.1	N/A
ortholog	mian.id369555.tr175583	XP_006543536.1	N/A	ENSCAFG00000005101
ortholog	mian.id330717.tr106312	N/A	NP_061961.2	ENSCAFG00000005550
ortholog	mian.id430313.tr296411	XP_006524677.1	NP_775839.3	ENSCAFG00000010236
ortholog	mian.id113132.tr166337	N/A	NP_982261.2	ENSCAFG00000003175
ortholog	mian.id109653.tr494620	XP_006504135.1	NP_612208.1	ENSCAFG00000001871
ortholog	mian.id97101.tr61826	N/A	NP_001041690.2	N/A
ortholog	mian.id45052.tr739437	NP_694693.1	XP_005277388.1	ENSCAFG00000011617
ortholog	mian.id120372.tr25529	NP_061266.2	NP_001950.1	ENSCAFG00000015433
ortholog	mian.id73901.tr160829	N/A	N/A	ENSCAFG00000011328
ortholog	mian.id236038.tr52563	XP_006508216.1	NP_079218.2	N/A
ortholog	mian.id161187.tr217169	XP_006516148.1	NP_067011.1	ENSCAFG00000016876
ortholog	mian.id58474.tr35616	XP_006513998.1	N/A	N/A
ortholog	mian.id263149.tr29591	NP_766064.2	NP_079123.3	ENSCAFG00000018127
ortholog	mian.id109783.tr174756	NP_001074401.2	NP_004505.2	ENSCAFG00000012985
ortholog	mian.id16594.tr287288	N/A	XP_005262439.1	ENSCAFG00000018887
ortholog	mian.id168704.tr393233	NP_064307.2	N/A	ENSCAFG00000011345
ortholog	mian.id412725.tr458550	NP_033455.1	NP_001273201.1	ENSCAFG00000004533
ortholog	mian.id72579.tr42572	NP_083941.2	NP_001128251.1	ENSCAFG00000007240
ortholog	mian.id32679.tr441107	NP_001103780.1	NP_037478.2	ENSCAFG00000016921
ortholog	mian.id58755.tr440473	N/A	N/A	ENSCAFG00000005816
ortholog	mian.id74310.tr393498	XP_006503471.1	NP_004614.3	ENSCAFG00000019002
ortholog	mian.id335745.tr74024	XP_006508242.1	XP_005255195.1	N/A
ortholog	mian.id32956.tr437723	NP_083417.1	N/A	ENSCAFG00000001971
ortholog	mian.id22155.tr245473	XP_006499163.1	NP_004600.2	ENSCAFG00000006930
ortholog	mian.id89543.tr336431	NP_079886.2	NP_079356.3	ENSCAFG00000015868
ortholog	mian.id253425.tr36424	XP_006506064.1	XP_005264957.1	ENSCAFG00000004521
ortholog	mian.id366065.tr112828	XP_006536529.1	N/A	N/A
ortholog	mian.id208161.tr890496	XP_006496770.1	NP_000300.1	ENSCAFG00000012811
ortholog	mian.id343289.tr879864	NP_034603.2	NP_002143.1	N/A
ortholog	mian.id78981.tr97194	NP_803178.2	N/A	ENSCAFG00000011764
ortholog	mian.id19529.tr114757	NP_075547.1	NP_068756.2	ENSCAFG00000004135
ortholog	mian.id93935.tr113287	XP_006496189.1	N/A	ENSCAFG00000005963
ortholog	mian.id137456.tr394011	XP_006500424.1	XP_005260606.1	ENSCAFG00000009426
ortholog	mian.id53563.tr300694	NP_081033.1	NP_001136271.1	N/A
ortholog	mian.id63218.tr16799	N/A	N/A	ENSCAFG00000030303
ortholog	mian.id33947.tr127123	NP_073722.1	NP_071935.1	ENSCAFG00000002377
ortholog	mian.id45925.tr522065	NP_033129.2	NP_001024.1	ENSCAFG00000005945
ortholog	mian.id64163.tr521115	NP_079759.2	NP_065705.3	ENSCAFG00000029915
ortholog	mian.id116660.tr160387	XP_006540616.1	N/A	N/A
ortholog	mian.id149568.tr434237	XP_006525911.1	N/A	N/A
ortholog	mian.id419438.tr224108	XP_006529445.1	NP_003272.3	ENSCAFG00000010784
ortholog	mian.id223597.tr370978	N/A	N/A	ENSCAFG00000018417
ortholog	mian.id69743.tr25093	N/A	XP_006717271.1	ENSCAFG00000003054
ortholog	mian.id18591.tr59263	NP_001074875.1	NP_689542.2	ENSCAFG00000014177
ortholog	mian.id384416.tr15507	XP_006501722.1	N/A	ENSCAFG00000012517
ortholog	mian.id386592.tr80997	XP_006529253.1	N/A	N/A
ortholog	mian.id345047.tr154940	NP_001192259.1	XP_006713208.1	N/A
ortholog	mian.id51643.tr225191	NP_080699.3	N/A	ENSCAFG00000016615
ortholog	mian.id163356.tr360971	XP_006505205.1	N/A	N/A
ortholog	mian.id2529.tr216361	NP_001186277.1	XP_005272667.2	ENSCAFG00000015934
ortholog	mian.id125178.tr200027	N/A	NP_001243126.1	N/A
ortholog	mian.id200974.tr370338	XP_006520201.1	XP_005250857.1	ENSCAFG00000000507
ortholog	mian.id48335.tr178683	N/A	NP_872439.1	ENSCAFG00000010094
ortholog	mian.id448109.tr307325	XP_006529765.1	NP_001073973.2	ENSCAFG00000012357
ortholog	mian.id60812.tr163064	NP_001034226.1	NP_001146956.1	N/A
ortholog	mian.id239945.tr437178	NP_064427.2	NP_066013.1	ENSCAFG00000017160
ortholog	mian.id120229.tr20835	N/A	XP_005262809.1	N/A
ortholog	mian.id349990.tr112162	NP_001028513.2	XP_005266783.1	ENSCAFG00000000022
ortholog	mian.id172694.tr4710	NP_081189.1	NP_620153.1	ENSCAFG00000002294
ortholog	mian.id29845.tr10533	NP_067441.1	NP_001188465.1	ENSCAFG00000013620
ortholog	mian.id241802.tr53035	NP_001032371.1	NP_443179.3	ENSCAFG00000000107
ortholog	mian.id456168.tr745661	XP_006505779.1	NP_001096124.1	ENSCAFG00000015278
ortholog	mian.id135717.tr234549	NP_062311.1	NP_071741.2	N/A
ortholog	mian.id355953.tr449894	NP_598496.3	N/A	ENSCAFG00000015055
ortholog	mian.id297206.tr213595	NP_034397.1	N/A	ENSCAFG00000008178
ortholog	mian.id105284.tr197433	XP_006508579.1	N/A	N/A
ortholog	mian.id35418.tr322677	NP_083801.1	NP_079146.2	ENSCAFG00000007620
ortholog	mian.id112044.tr318584	NP_083848.1	NP_055866.1	ENSCAFG00000002542
ortholog	mian.id190746.tr138028	NP_032083.3	NP_003498.1	ENSCAFG00000012407
ortholog	mian.id82906.tr228433	N/A	NP_001278860.1	N/A
ortholog	mian.id95353.tr369135	N/A	N/A	ENSCAFG00000004308
ortholog	mian.id49567.tr167926	XP_006501569.1	XP_006710845.1	ENSCAFG00000029530
ortholog	mian.id161164.tr217169	XP_006516148.1	NP_067011.1	ENSCAFG00000016876
ortholog	mian.id71290.tr117259	XP_006522562.1	XP_005247192.1	ENSCAFG00000010530
ortholog	mian.id429289.tr634246	XP_006498420.1	XP_006712345.1	ENSCAFG00000032201
ortholog	mian.id53758.tr229848	NP_077219.1	XP_005252308.1	ENSCAFG00000003244
ortholog	mian.id16607.tr457269	XP_006500116.1	NP_665809.1	ENSCAFG00000013158
ortholog	mian.id73244.tr31307	NP_579927.1	NP_872297.2	ENSCAFG00000011789
ortholog	mian.id73804.tr173721	NP_083642.1	XP_006722946.1	ENSCAFG00000014727
ortholog	mian.id31294.tr254469	NP_001182602.1	NP_001127788.1	ENSCAFG00000024169
ortholog	mian.id15665.tr130111	NP_034738.1	N/A	ENSCAFG00000023367
ortholog	mian.id764.tr212531	XP_006512516.1	XP_005266980.1	ENSCAFG00000000562
ortholog	mian.id119705.tr156910	XP_006538362.1	N/A	ENSCAFG00000002315
ortholog	mian.id237850.tr220510	NP_077248.1	NP_071756.2	ENSCAFG00000028591
ortholog	mian.id126943.tr366815	XP_006531537.1	N/A	N/A
ortholog	mian.id262162.tr145234	NP_084086.3	NP_001127845.1	ENSCAFG00000010354
ortholog	mian.id169712.tr403680	XP_006523719.1	XP_005274966.1	ENSCAFG00000000444
ortholog	mian.id152272.tr217883	NP_035924.2	XP_005273057.1	N/A
ortholog	mian.id141334.tr202466	XP_006529010.1	NP_113584.3	ENSCAFG00000016311
ortholog	mian.id165376.tr66420	NP_849222.3	N/A	ENSCAFG00000023098
ortholog	mian.id126928.tr239930	XP_006503744.1	N/A	N/A
ortholog	mian.id51395.tr256679	NP_598525.1	NP_660265.2	ENSCAFG00000004543
ortholog	mian.id412823.tr398926	NP_084172.1	NP_079498.2	ENSCAFG00000009848
ortholog	mian.id57586.tr747900	NP_001271338.1	NP_116786.1	ENSCAFG00000007750
ortholog	mian.id106935.tr194355	NP_001033742.1	NP_001193881.1	ENSCAFG00000006054
ortholog	mian.id279322.tr96012	XP_006496308.1	XP_005246385.1	ENSCAFG00000013836
ortholog	mian.id308468.tr100617	XP_006533990.1	N/A	N/A
ortholog	mian.id64348.tr64075	NP_067395.1	NP_006273.1	ENSCAFG00000009615
ortholog	mian.id134701.tr230335	NP_079622.1	XP_005266026.1	ENSCAFG00000000236
ortholog	mian.id149438.tr246521	N/A	N/A	ENSCAFG00000006224
ortholog	mian.id314464.tr24606	NP_001029037.1	NP_001170884.1	ENSCAFG00000023471
ortholog	mian.id54683.tr590894	N/A	XP_005266051.1	ENSCAFG00000016761
ortholog	mian.id46227.tr291357	NP_001034651.1	XP_005263038.1	ENSCAFG00000007563
ortholog	mian.id404735.tr465242	NP_058578.3	NP_005137.1	ENSCAFG00000013103
ortholog	mian.id127027.tr366815	N/A	NP_001243846.1	N/A
ortholog	mian.id127041.tr366815	XP_006531539.1	N/A	N/A
ortholog	mian.id115931.tr249385	XP_006505340.1	XP_005249625.1	ENSCAFG00000003074
ortholog	mian.id108131.tr6616	NP_080405.1	NP_006808.1	ENSCAFG00000030033
ortholog	mian.id63607.tr132516	NP_084527.2	NP_742024.1	ENSCAFG00000004082
ortholog	mian.id95480.tr187710	NP_056622.1	NP_055410.1	ENSCAFG00000025532
ortholog	mian.id139729.tr44832	XP_006520685.1	XP_005261713.1	ENSCAFG00000000788
ortholog	mian.id124216.tr37337	XP_006523392.1	XP_005267046.1	ENSCAFG00000000760
ortholog	mian.id102788.tr773098	NP_001138905.1	XP_005248219.1	ENSCAFG00000016395
ortholog	mian.id223608.tr370978	XP_006515840.1	XP_006720155.1	N/A
ortholog	mian.id154757.tr181609	NP_001129548.1	XP_006714793.1	ENSCAFG00000000824
ortholog	mian.id87948.tr904685	XP_006539852.1	NP_149097.1	ENSCAFG00000029589
ortholog	mian.id114181.tr1576	NP_082610.1	XP_005269201.1	ENSCAFG00000007282
ortholog	mian.id36953.tr237772	XP_006513794.1	NP_003298.1	ENSCAFG00000010992
ortholog	mian.id71725.tr496927	N/A	N/A	ENSCAFG00000015485
ortholog	mian.id62685.tr462461	NP_001161854.1	XP_005249966.1	ENSCAFG00000002271
ortholog	mian.id47186.tr18271	NP_033131.2	NP_036557.1	ENSCAFG00000004586
ortholog	mian.id211808.tr77855	NP_082536.1	N/A	N/A
ortholog	mian.id162234.tr441519	NP_666151.3	NP_060521.4	ENSCAFG00000005240
ortholog	mian.id33041.tr895069	XP_006533860.1	XP_005257034.1	ENSCAFG00000018142
ortholog	mian.id96591.tr337451	NP_780735.2	NP_057595.2	ENSCAFG00000025296
ortholog	mian.id471404.tr673161	XP_006529465.1	XP_006712416.1	ENSCAFG00000004880
ortholog	mian.id429175.tr910284	XP_006517341.1	XP_006714609.1	ENSCAFG00000001085
ortholog	mian.id196499.tr260387	XP_006506373.1	XP_006713615.1	N/A
ortholog	mian.id421286.tr151708	NP_083176.3	NP_078799.2	ENSCAFG00000001730
ortholog	mian.id103113.tr129656	N/A	NP_001092082.1	N/A
ortholog	mian.id178879.tr524040	N/A	N/A	ENSCAFG00000000689
ortholog	mian.id84370.tr38084	NP_780303.1	NP_001128496.1	ENSCAFG00000006898
ortholog	mian.id72154.tr447123	N/A	N/A	ENSCAFG00000018718
ortholog	mian.id28209.tr293958	XP_006515034.1	NP_001156620.1	ENSCAFG00000002342
ortholog	mian.id417466.tr25507	N/A	XP_006715378.1	N/A
ortholog	mian.id88855.tr247790	N/A	XP_006721489.1	N/A
ortholog	mian.id224891.tr182796	N/A	XP_005266296.1	N/A
ortholog	mian.id19779.tr498598	NP_001157997.1	NP_001106678.1	ENSCAFG00000012683
ortholog	mian.id55368.tr332613	NP_075907.2	NP_002620.1	ENSCAFG00000009062
ortholog	mian.id48290.tr458167	XP_006496781.1	N/A	N/A
ortholog	mian.id423000.tr172907	NP_579926.2	NP_009205.3	ENSCAFG00000019574
ortholog	mian.id64010.tr128802	NP_598415.1	NP_001020280.1	ENSCAFG00000011722
ortholog	mian.id52875.tr444554	NP_036162.3	NP_945179.1	ENSCAFG00000009471
ortholog	mian.id35294.tr246608	NP_075615.2	NP_005361.2	ENSCAFG00000015782
ortholog	mian.id46979.tr107448	XP_006531943.1	NP_001276015.1	ENSCAFG00000028809
ortholog	mian.id45317.tr183536	XP_006513939.1	NP_003012.1	ENSCAFG00000019382
ortholog	mian.id65865.tr70146	NP_033469.1	NP_001193770.1	ENSCAFG00000024531
ortholog	mian.id381023.tr91887	XP_006525171.1	N/A	ENSCAFG00000005701
ortholog	mian.id89321.tr41347	NP_077159.1	NP_004535.1	ENSCAFG00000012591
ortholog	mian.id100578.tr237253	N/A	NP_660201.1	ENSCAFG00000011547
ortholog	mian.id194591.tr372688	XP_006525587.1	NP_001092271.1	ENSCAFG00000000173
ortholog	mian.id148367.tr153778	XP_006499950.1	XP_005253323.1	ENSCAFG00000009170
ortholog	mian.id289052.tr301766	NP_001028431.2	NP_612366.1	ENSCAFG00000014518
ortholog	mian.id210533.tr84561	N/A	XP_005258133.1	N/A
ortholog	mian.id56016.tr240070	N/A	N/A	ENSCAFG00000012813
ortholog	mian.id375047.tr60698	XP_006510586.1	N/A	N/A
ortholog	mian.id152561.tr238216	XP_006515672.1	NP_001258211.1	ENSCAFG00000017701
ortholog	mian.id192829.tr196454	NP_001156341.1	XP_005255770.1	ENSCAFG00000019670
ortholog	mian.id81051.tr474820	XP_006513567.1	N/A	N/A
ortholog	mian.id46394.tr385350	XP_006495642.1	N/A	ENSCAFG00000002220
ortholog	mian.id119132.tr72374	NP_081773.1	NP_001258933.1	ENSCAFG00000004100
ortholog	mian.id37175.tr348668	NP_032952.3	NP_006250.1	ENSCAFG00000008898
ortholog	mian.id32851.tr634602	NP_035842.1	NP_001006615.1	ENSCAFG00000031214
ortholog	mian.id127477.tr298673	NP_064392.2	XP_005253524.1	ENSCAFG00000013504
ortholog	mian.id61576.tr278018	N/A	N/A	ENSCAFG00000006889
ortholog	mian.id102200.tr74338	XP_006530959.1	N/A	ENSCAFG00000020372
ortholog	mian.id62370.tr328323	XP_006500033.1	NP_061336.1	ENSCAFG00000005651
ortholog	mian.id420768.tr230816	NP_001129742.1	NP_848606.3	N/A
ortholog	mian.id150756.tr519555	NP_001157894.1	NP_001139817.1	N/A
ortholog	mian.id18838.tr642260	NP_081255.1	NP_114114.2	ENSCAFG00000029901
ortholog	mian.id35632.tr300086	XP_006505849.1	N/A	N/A
ortholog	mian.id52735.tr399919	NP_064304.1	NP_068805.1	ENSCAFG00000029975
ortholog	mian.id35037.tr177469	N/A	NP_001155000.1	ENSCAFG00000001947
ortholog	mian.id344790.tr200970	NP_036005.1	NP_002808.3	ENSCAFG00000006455
ortholog	mian.id137263.tr160106	N/A	XP_005262298.1	ENSCAFG00000016549
ortholog	mian.id116287.tr10110	XP_006504933.1	N/A	ENSCAFG00000006733
ortholog	mian.id33880.tr478165	NP_084067.1	N/A	ENSCAFG00000002289
ortholog	mian.id205281.tr377467	N/A	N/A	ENSCAFG00000011210
ortholog	mian.id128170.tr169230	XP_006543667.1	N/A	N/A
ortholog	mian.id19925.tr244706	NP_075632.3	NP_001724.3	ENSCAFG00000014220
ortholog	mian.id56186.tr138490	XP_006518849.1	XP_005273522.1	ENSCAFG00000009425
ortholog	mian.id421798.tr873098	NP_034460.3	NP_940851.1	ENSCAFG00000018487
ortholog	mian.id68305.tr115760	NP_001170824.1	NP_002458.2	N/A
ortholog	mian.id217477.tr171164	NP_031515.1	XP_005252986.1	ENSCAFG00000008095
ortholog	mian.id229000.tr335149	XP_006523448.1	XP_005248896.1	ENSCAFG00000001411
ortholog	mian.id421258.tr693324	NP_079727.1	NP_061054.2	ENSCAFG00000012575
ortholog	mian.id71364.tr9584	NP_084012.1	NP_001025169.1	ENSCAFG00000007747
ortholog	mian.id66209.tr440703	NP_542142.1	XP_006723720.1	ENSCAFG00000004360
ortholog	mian.id158575.tr382283	XP_006508783.1	N/A	N/A
ortholog	mian.id69764.tr433553	NP_079548.1	NP_003936.1	ENSCAFG00000031898
ortholog	mian.id197877.tr20317	XP_006531882.1	XP_005273975.1	ENSCAFG00000014019
ortholog	mian.id234099.tr28900	NP_081159.1	N/A	N/A
ortholog	mian.id218455.tr421249	N/A	N/A	ENSCAFG00000019797
ortholog	mian.id65819.tr504274	N/A	XP_006716997.1	ENSCAFG00000020225
ortholog	mian.id249289.tr586681	XP_006525687.1	N/A	N/A
ortholog	mian.id220424.tr282817	XP_006517522.1	XP_005252183.1	ENSCAFG00000001344
ortholog	mian.id465221.tr37768	XP_006535119.1	NP_775838.3	ENSCAFG00000029812
ortholog	mian.id169174.tr391702	NP_001157952.1	N/A	ENSCAFG00000013350
ortholog	mian.id18913.tr514116	N/A	NP_570127.3	ENSCAFG00000024209
ortholog	mian.id67499.tr89677	NP_001158155.1	NP_001093154.1	ENSCAFG00000024255
ortholog	mian.id47593.tr369454	NP_001258513.1	NP_079495.1	ENSCAFG00000013084
ortholog	mian.id165788.tr426178	NP_032643.2	N/A	ENSCAFG00000013515
ortholog	mian.id49413.tr139490	N/A	N/A	ENSCAFG00000024646
ortholog	mian.id108848.tr115814	XP_006509154.1	NP_000544.2	ENSCAFG00000006410
ortholog	mian.id136747.tr105862	NP_083840.1	NP_055419.1	ENSCAFG00000019347
ortholog	mian.id294165.tr30451	XP_006506358.1	XP_005249879.1	N/A
ortholog	mian.id298745.tr157347	NP_620095.1	NP_001098117.1	ENSCAFG00000029883
ortholog	mian.id63279.tr170039	XP_006523267.1	XP_006715655.1	N/A
ortholog	mian.id50240.tr518498	NP_001028480.1	NP_001099026.1	ENSCAFG00000011995
ortholog	mian.id87930.tr147283	N/A	XP_006718791.1	N/A
ortholog	mian.id315919.tr28400	NP_083487.2	NP_060790.2	ENSCAFG00000005836
ortholog	mian.id223859.tr133746	XP_006524874.1	XP_005248997.1	ENSCAFG00000001398
ortholog	mian.id44598.tr234121	NP_114391.1	NP_612640.1	ENSCAFG00000030043
ortholog	mian.id231367.tr249647	N/A	N/A	ENSCAFG00000011993
ortholog	mian.id86397.tr459315	XP_006503964.1	NP_775931.3	ENSCAFG00000014622
ortholog	mian.id136989.tr118383	NP_080210.1	NP_060813.2	ENSCAFG00000007745
ortholog	mian.id120487.tr387771	NP_082295.1	NP_115698.3	ENSCAFG00000018462
ortholog	mian.id70249.tr63917	XP_006505164.1	NP_055703.1	ENSCAFG00000003501
ortholog	mian.id441461.tr745450	XP_006531206.1	XP_005256033.1	ENSCAFG00000020124
ortholog	mian.id307948.tr322318	XP_006498258.1	N/A	N/A
ortholog	mian.id42250.tr24026	NP_080969.2	NP_009216.1	ENSCAFG00000031455
ortholog	mian.id98521.tr249070	N/A	N/A	ENSCAFG00000000697
ortholog	mian.id481776.tr148464	XP_006496398.1	XP_006712502.1	ENSCAFG00000010707
ortholog	mian.id365901.tr53287	NP_001177330.2	N/A	ENSCAFG00000003007
ortholog	mian.id465804.tr255018	NP_001092767.1	NP_787954.1	ENSCAFG00000013715
ortholog	mian.id67838.tr449680	NP_035447.3	NP_006550.1	ENSCAFG00000010777
ortholog	mian.id374312.tr219503	N/A	N/A	ENSCAFG00000004532
ortholog	mian.id136434.tr173411	N/A	XP_005266146.1	N/A
ortholog	mian.id322230.tr127337	N/A	N/A	ENSCAFG00000032331
ortholog	mian.id199776.tr412749	NP_080678.1	NP_071933.2	ENSCAFG00000010493
ortholog	mian.id182701.tr344551	NP_766282.1	NP_001073966.2	ENSCAFG00000003570
ortholog	mian.id109354.tr161204	NP_919045.1	N/A	N/A
ortholog	mian.id383184.tr184840	NP_660255.1	N/A	ENSCAFG00000001885
ortholog	mian.id186622.tr82025	XP_006520647.1	NP_001122385.1	N/A
ortholog	mian.id476850.tr330000	XP_006524455.1	N/A	N/A
ortholog	mian.id421091.tr244145	NP_001077424.1	NP_000508.1	ENSCAFG00000032615
ortholog	mian.id24123.tr67266	NP_033793.1	N/A	ENSCAFG00000006585
ortholog	mian.id436776.tr627721	NP_033897.1	NP_001034929.2	ENSCAFG00000029933
ortholog	mian.id126925.tr239930	XP_006503735.1	XP_005247992.1	N/A
ortholog	mian.id69389.tr9207	NP_001020019.2	NP_663615.1	ENSCAFG00000001689
ortholog	mian.id86336.tr140986	N/A	NP_001191800.1	N/A
ortholog	mian.id67780.tr473724	XP_006514017.1	NP_115714.1	ENSCAFG00000030531
ortholog	mian.id44766.tr33374	XP_006514181.1	XP_006717973.1	ENSCAFG00000014339
ortholog	mian.id314416.tr17943	NP_034566.1	NP_002096.1	ENSCAFG00000012332
ortholog	mian.id52892.tr11946	N/A	NP_060380.3	N/A
ortholog	mian.id89459.tr230130	XP_006539745.1	NP_001000.2	ENSCAFG00000002366
ortholog	mian.id20299.tr312481	NP_080191.3	N/A	ENSCAFG00000016820
ortholog	mian.id142951.tr375797	NP_032908.2	NP_079455.3	ENSCAFG00000011756
ortholog	mian.id54319.tr460484	NP_001037845.1	NP_001120730.1	ENSCAFG00000017835
ortholog	mian.id227257.tr259358	NP_001182466.1	N/A	ENSCAFG00000020310
ortholog	mian.id255842.tr257732	N/A	NP_001269263.1	N/A
ortholog	mian.id91526.tr153470	N/A	N/A	ENSCAFG00000031492
ortholog	mian.id21129.tr550329	N/A	NP_004612.2	ENSCAFG00000015194
ortholog	mian.id203316.tr140818	N/A	XP_005272537.1	N/A
ortholog	mian.id63030.tr228012	XP_006519557.1	NP_001274266.1	ENSCAFG00000004408
ortholog	mian.id446254.tr638794	XP_006527282.1	NP_001136007.1	ENSCAFG00000015091
ortholog	mian.id152328.tr83804	XP_006503437.1	NP_001155180.1	N/A
ortholog	mian.id91557.tr220183	XP_006533578.1	N/A	ENSCAFG00000017264
ortholog	mian.id225746.tr53918	XP_006539620.1	N/A	N/A
ortholog	mian.id131831.tr184067	XP_006521396.1	NP_001004304.1	ENSCAFG00000007070
ortholog	mian.id338019.tr53280	XP_006527290.1	NP_031399.2	ENSCAFG00000010831
ortholog	mian.id76985.tr347791	XP_006502355.1	XP_005277475.1	N/A
ortholog	mian.id270581.tr25880	N/A	NP_001132914.1	N/A
ortholog	mian.id232411.tr220729	NP_080406.1	NP_003130.2	ENSCAFG00000010474
ortholog	mian.id65638.tr81318	NP_080087.1	NP_940916.2	ENSCAFG00000011206
ortholog	mian.id227154.tr259358	N/A	XP_003120137.2	N/A
ortholog	mian.id47497.tr211413	N/A	N/A	ENSCAFG00000004833
ortholog	mian.id278114.tr6016	XP_006504415.1	NP_001189472.1	ENSCAFG00000013749
ortholog	mian.id255197.tr249225	NP_941033.2	NP_055983.1	ENSCAFG00000004182
ortholog	mian.id213254.tr330550	XP_006515691.1	N/A	ENSCAFG00000013826
ortholog	mian.id422437.tr390640	XP_006506023.1	NP_115557.1	ENSCAFG00000032377
ortholog	mian.id217363.tr34517	XP_006504825.1	N/A	ENSCAFG00000011273
ortholog	mian.id211981.tr300283	NP_034815.2	NP_054701.1	N/A
ortholog	mian.id422896.tr248502	NP_001258340.1	NP_666017.1	ENSCAFG00000000975
ortholog	mian.id33254.tr234160	NP_001008498.2	NP_443076.2	ENSCAFG00000020047
ortholog	mian.id48722.tr377360	NP_033921.3	NP_060606.3	ENSCAFG00000011403
ortholog	mian.id83861.tr512324	NP_001106942.1	XP_005254991.1	ENSCAFG00000011986
ortholog	mian.id192035.tr133749	NP_082799.2	NP_563615.3	ENSCAFG00000009214
ortholog	mian.id56886.tr129526	XP_006541172.1	XP_006720713.1	ENSCAFG00000010827
ortholog	mian.id76603.tr3556	NP_001028477.1	NP_002484.1	ENSCAFG00000004456
ortholog	mian.id167515.tr208904	XP_006500766.1	NP_077275.1	N/A
ortholog	mian.id289435.tr113744	N/A	NP_004305.2	ENSCAFG00000005864
ortholog	mian.id467132.tr385762	XP_006521749.1	XP_005247677.1	N/A
ortholog	mian.id65310.tr87945	XP_006531028.1	NP_078801.3	ENSCAFG00000011931
ortholog	mian.id351197.tr188157	XP_006540483.1	N/A	N/A
ortholog	mian.id57915.tr591287	NP_080258.1	NP_005972.1	ENSCAFG00000000278
ortholog	mian.id287141.tr184079	NP_001157642.1	N/A	N/A
ortholog	mian.id205199.tr85320	XP_006502758.1	NP_001099000.1	N/A
ortholog	mian.id88910.tr160664	XP_006497901.1	N/A	N/A
ortholog	mian.id65591.tr505292	NP_079939.3	NP_872620.1	ENSCAFG00000016788
ortholog	mian.id140174.tr316215	NP_904330.1	YP_003024028.1	ENSCAFG00000022723
ortholog	mian.id65659.tr500697	XP_006513479.1	NP_001192135.1	ENSCAFG00000011898
ortholog	mian.id150439.tr339553	N/A	NP_056049.4	N/A
ortholog	mian.id123390.tr177663	XP_006517833.1	XP_005248422.1	N/A
ortholog	mian.id100013.tr229398	XP_006520036.1	N/A	ENSCAFG00000018648
ortholog	mian.id79026.tr388490	XP_006518948.1	N/A	ENSCAFG00000008237
ortholog	mian.id202071.tr222965	XP_006527657.1	N/A	N/A
ortholog	mian.id33532.tr12884	N/A	NP_003013.1	ENSCAFG00000017353
ortholog	mian.id45605.tr337925	NP_035735.2	N/A	N/A
ortholog	mian.id61652.tr221817	N/A	XP_006710649.1	ENSCAFG00000003730
ortholog	mian.id352727.tr84952	XP_006532680.1	N/A	N/A
ortholog	mian.id459935.tr391938	NP_082411.1	NP_112185.1	ENSCAFG00000005012
ortholog	mian.id259778.tr36266	NP_082075.2	NP_443087.1	ENSCAFG00000024785
ortholog	mian.id75017.tr13797	XP_006538894.1	N/A	N/A
ortholog	mian.id47349.tr57584	XP_006541517.1	NP_057116.2	ENSCAFG00000018705
ortholog	mian.id55700.tr96825	NP_082302.2	NP_116245.2	ENSCAFG00000012877
ortholog	mian.id241078.tr155554	N/A	NP_009068.2	ENSCAFG00000015170
ortholog	mian.id61804.tr645317	NP_038846.2	NP_004277.2	ENSCAFG00000001377
ortholog	mian.id82850.tr57084	NP_081419.1	XP_005267530.1	ENSCAFG00000012409
ortholog	mian.id317847.tr520771	XP_006530557.1	XP_005253602.1	ENSCAFG00000007484
ortholog	mian.id143548.tr43277	XP_006510515.1	N/A	N/A
ortholog	mian.id51405.tr417339	NP_780724.3	NP_056508.2	ENSCAFG00000003934
ortholog	mian.id82930.tr228433	N/A	XP_005250885.2	N/A
ortholog	mian.id17065.tr76228	NP_001034645.1	NP_036547.1	ENSCAFG00000009179
ortholog	mian.id174414.tr234746	XP_006506687.1	NP_002880.1	ENSCAFG00000004555
ortholog	mian.id85443.tr201943	XP_006514496.1	N/A	N/A
ortholog	mian.id86426.tr68009	N/A	NP_001231825.1	N/A
ortholog	mian.id49491.tr94787	N/A	XP_006718064.1	ENSCAFG00000031910
ortholog	mian.id113885.tr315323	XP_006518935.1	NP_001273724.1	N/A
ortholog	mian.id87569.tr92229	NP_739566.1	XP_006723990.1	ENSCAFG00000006856
ortholog	mian.id64250.tr310174	XP_006527814.1	NP_620689.1	N/A
ortholog	mian.id157803.tr151953	NP_035593.2	NP_055286.1	ENSCAFG00000001843
ortholog	mian.id78443.tr113668	XP_006534383.1	NP_064625.1	ENSCAFG00000000737
ortholog	mian.id48020.tr371565	XP_006525540.1	NP_443066.2	ENSCAFG00000000133
ortholog	mian.id346242.tr245264	NP_031489.4	NP_005867.3	ENSCAFG00000015503
ortholog	mian.id175217.tr344606	NP_694878.2	NP_001231191.1	ENSCAFG00000003939
ortholog	mian.id94943.tr148537	XP_006539168.1	XP_006710887.1	ENSCAFG00000032251
ortholog	mian.id20175.tr839384	NP_705809.1	NP_963886.1	ENSCAFG00000008497
ortholog	mian.id70661.tr111020	NP_056544.2	NP_004026.2	ENSCAFG00000004989
ortholog	mian.id78077.tr216746	XP_006520518.1	XP_005268879.1	ENSCAFG00000007338
ortholog	mian.id34084.tr445684	NP_081380.2	NP_001231891.1	N/A
ortholog	mian.id75389.tr502138	NP_081018.1	NP_054884.1	ENSCAFG00000031761
ortholog	mian.id257348.tr24235	N/A	XP_005262939.1	N/A
ortholog	mian.id149538.tr108766	NP_001182494.1	N/A	N/A
ortholog	mian.id70089.tr324206	NP_032201.2	XP_005257310.1	ENSCAFG00000014165
ortholog	mian.id427182.tr210419	XP_006499939.1	NP_612365.2	ENSCAFG00000013723
ortholog	mian.id322262.tr127337	NP_080453.2	N/A	ENSCAFG00000004557
ortholog	mian.id20544.tr125762	XP_006523096.1	NP_751951.1	ENSCAFG00000009549
ortholog	mian.id60453.tr166754	NP_035859.2	NP_000114.2	ENSCAFG00000006000
ortholog	mian.id174615.tr51706	XP_006534916.1	XP_005265778.1	ENSCAFG00000002209
ortholog	mian.id340429.tr178403	NP_932110.1	NP_073741.2	ENSCAFG00000015822
ortholog	mian.id409178.tr333019	NP_001074788.1	NP_065880.2	ENSCAFG00000002128
ortholog	mian.id99409.tr182026	N/A	N/A	ENSCAFG00000032485
ortholog	mian.id189143.tr462227	XP_006518412.1	XP_006719991.1	N/A
ortholog	mian.id414000.tr183480	NP_080103.1	NP_113678.2	ENSCAFG00000010029
ortholog	mian.id183771.tr240799	N/A	XP_005265309.1	N/A
ortholog	mian.id199937.tr289055	NP_080436.1	XP_005256241.1	ENSCAFG00000019909
ortholog	mian.id56659.tr745612	NP_848715.1	NP_076869.1	ENSCAFG00000016799
ortholog	mian.id60039.tr547685	XP_006501941.1	NP_003136.1	ENSCAFG00000016882
ortholog	mian.id70185.tr44666	NP_032955.2	NP_006251.1	ENSCAFG00000005480
ortholog	mian.id108935.tr73967	XP_006511261.1	NP_002780.1	N/A
ortholog	mian.id46521.tr195357	NP_062659.1	NP_003698.1	ENSCAFG00000004123
ortholog	mian.id217530.tr12392	XP_006533169.1	XP_005257625.1	N/A
ortholog	mian.id196872.tr4646	XP_006516072.1	N/A	N/A
ortholog	mian.id420584.tr245849	XP_006499205.1	XP_006723731.1	ENSCAFG00000006052
ortholog	mian.id263996.tr26484	NP_839984.1	NP_751943.1	ENSCAFG00000014209
ortholog	mian.id325356.tr188376	N/A	N/A	ENSCAFG00000009638
ortholog	mian.id82409.tr189822	XP_006496270.1	XP_005246511.1	ENSCAFG00000011015
ortholog	mian.id213101.tr257321	XP_006529359.1	NP_997721.2	ENSCAFG00000012159
ortholog	mian.id51211.tr419956	NP_001239582.1	NP_004416.2	ENSCAFG00000012022
ortholog	mian.id133005.tr118626	N/A	XP_005266077.1	N/A
ortholog	mian.id402158.tr87400	N/A	NP_776187.2	N/A
ortholog	mian.id79617.tr161595	NP_660250.1	NP_683710.1	ENSCAFG00000012539
ortholog	mian.id78393.tr310758	NP_036097.1	NP_002781.2	ENSCAFG00000019833
ortholog	mian.id370992.tr273207	NP_001123924.1	N/A	N/A
ortholog	mian.id152457.tr191978	XP_006514908.1	XP_005261863.1	ENSCAFG00000012420
ortholog	mian.id154814.tr328765	NP_065232.1	NP_005572.2	ENSCAFG00000004636
ortholog	mian.id306348.tr277408	N/A	N/A	ENSCAFG00000032625
ortholog	mian.id365508.tr148044	XP_006511189.1	N/A	ENSCAFG00000015862
ortholog	mian.id57242.tr331090	XP_006498818.1	N/A	N/A
ortholog	mian.id55416.tr337334	XP_006538305.1	NP_659401.2	ENSCAFG00000028527
ortholog	mian.id36886.tr240917	NP_666317.2	NP_001098717.1	ENSCAFG00000016892
ortholog	mian.id46999.tr211517	NP_001033017.1	XP_006715712.1	ENSCAFG00000014131
ortholog	mian.id19417.tr667775	XP_006518153.1	NP_001092253.1	N/A
ortholog	mian.id87327.tr256612	XP_006520722.1	NP_060060.3	ENSCAFG00000001125
ortholog	mian.id50817.tr404130	NP_803128.1	NP_036420.1	ENSCAFG00000002214
ortholog	mian.id117906.tr34741	NP_932150.2	NP_055861.3	ENSCAFG00000019897
ortholog	mian.id56313.tr763474	XP_006524339.1	XP_006712124.1	ENSCAFG00000002463
ortholog	mian.id259308.tr518350	XP_006509617.1	XP_005259898.1	ENSCAFG00000014742
ortholog	mian.id287241.tr184079	NP_001157641.1	N/A	N/A
ortholog	mian.id134095.tr614423	NP_034690.3	NP_002175.2	ENSCAFG00000006897
ortholog	mian.id47158.tr348412	XP_006503713.1	NP_004240.2	ENSCAFG00000007005
ortholog	mian.id48948.tr157957	N/A	NP_758442.1	N/A
ortholog	mian.id420697.tr486162	NP_852075.1	NP_001507.2	N/A
ortholog	mian.id49665.tr391739	NP_034826.2	NP_005556.1	ENSCAFG00000016961
ortholog	mian.id248661.tr205375	N/A	N/A	ENSCAFG00000031062
ortholog	mian.id239812.tr141088	NP_001028650.2	N/A	N/A
ortholog	mian.id181936.tr151844	NP_001239404.1	XP_006715329.1	ENSCAFG00000001865
ortholog	mian.id69498.tr114609	XP_006527016.1	N/A	N/A
ortholog	mian.id61185.tr22365	N/A	N/A	ENSCAFG00000007846
ortholog	mian.id389400.tr395694	NP_080623.2	N/A	ENSCAFG00000003381
ortholog	mian.id104013.tr52081	XP_006531387.1	XP_005256036.1	ENSCAFG00000020364
ortholog	mian.id131657.tr18279	N/A	NP_064446.2	ENSCAFG00000013059
ortholog	mian.id55642.tr494956	NP_001033716.1	NP_851994.1	ENSCAFG00000015133
ortholog	mian.id70509.tr253923	XP_006522097.1	NP_477352.3	ENSCAFG00000015248
ortholog	mian.id123416.tr177663	XP_006517829.1	XP_005248417.1	ENSCAFG00000018578
ortholog	mian.id43137.tr93273	NP_796177.2	N/A	ENSCAFG00000018714
ortholog	mian.id138720.tr189667	N/A	XP_006719207.1	N/A
ortholog	mian.id198821.tr98016	N/A	N/A	ENSCAFG00000032164
ortholog	mian.id97024.tr356757	NP_031599.2	N/A	ENSCAFG00000015542
ortholog	mian.id73126.tr215905	N/A	XP_006717979.1	N/A
ortholog	mian.id57555.tr227385	NP_065611.1	NP_071768.3	ENSCAFG00000003194
ortholog	mian.id19261.tr257476	XP_006524586.1	NP_001138923.2	ENSCAFG00000006310
ortholog	mian.id44438.tr449406	N/A	NP_001138918.1	ENSCAFG00000031888
ortholog	mian.id19445.tr576603	N/A	NP_660183.1	ENSCAFG00000016865
ortholog	mian.id56465.tr239365	N/A	N/A	ENSCAFG00000003935
ortholog	mian.id291150.tr298730	NP_031590.1	NP_001231630.1	ENSCAFG00000016497
ortholog	mian.id297882.tr99008	NP_001272991.1	NP_001186788.1	ENSCAFG00000000693
ortholog	mian.id68918.tr247792	N/A	N/A	ENSCAFG00000001277
ortholog	mian.id424055.tr160004	NP_001123472.1	NP_009117.2	ENSCAFG00000008037
ortholog	mian.id439777.tr54261	N/A	N/A	ENSCAFG00000007245
ortholog	mian.id33986.tr644222	N/A	NP_057619.1	ENSCAFG00000032256
ortholog	mian.id98887.tr208700	XP_006532121.1	NP_004646.3	ENSCAFG00000011236
ortholog	mian.id231113.tr244476	NP_034817.1	N/A	ENSCAFG00000001740
ortholog	mian.id124264.tr56399	NP_001093145.1	NP_001001790.1	ENSCAFG00000031129
ortholog	mian.id123427.tr177663	NP_001276550.1	XP_005247678.1	N/A
ortholog	mian.id55120.tr327644	N/A	XP_005266503.1	N/A
ortholog	mian.id448264.tr335325	NP_542368.2	XP_005272155.1	ENSCAFG00000001186
ortholog	mian.id305029.tr199020	XP_006530997.1	N/A	ENSCAFG00000019937
ortholog	mian.id94744.tr170919	N/A	NP_001006114.1	N/A
ortholog	mian.id246969.tr442937	XP_006529789.1	N/A	N/A
ortholog	mian.id61087.tr13646	NP_083408.1	XP_005266993.1	ENSCAFG00000003798
ortholog	mian.id383100.tr491908	XP_006508356.1	N/A	ENSCAFG00000004616
ortholog	mian.id420871.tr321658	NP_035837.1	NP_000629.3	ENSCAFG00000018672
ortholog	mian.id55888.tr244895	NP_598559.2	NP_001180292.1	ENSCAFG00000016557
ortholog	mian.id69511.tr30334	XP_006512898.1	XP_006715466.1	ENSCAFG00000000373
ortholog	mian.id150729.tr385911	XP_006536926.1	XP_006724302.1	N/A
ortholog	mian.id52162.tr169283	NP_808513.2	NP_001193599.1	ENSCAFG00000024908
ortholog	mian.id74626.tr481876	NP_631879.1	NP_001280214.1	ENSCAFG00000008587
ortholog	mian.id210701.tr457995	NP_808423.1	XP_005250958.1	ENSCAFG00000001012
ortholog	mian.id269635.tr9335	XP_006510729.1	N/A	N/A
ortholog	mian.id348438.tr38340	XP_006521944.1	NP_057382.2	ENSCAFG00000011512
ortholog	mian.id52110.tr82741	NP_082602.1	NP_588615.2	N/A
ortholog	mian.id19077.tr377226	XP_006498447.1	NP_001009936.1	N/A
ortholog	mian.id331789.tr414511	NP_766304.2	N/A	ENSCAFG00000016762
ortholog	mian.id77777.tr48003	NP_077153.1	N/A	N/A
ortholog	mian.id223099.tr389007	NP_780622.1	NP_001243315.1	ENSCAFG00000020018
ortholog	mian.id73087.tr571720	XP_006508314.1	XP_006718405.1	ENSCAFG00000006378
ortholog	mian.id393914.tr206525	XP_006533607.1	N/A	ENSCAFG00000011702
ortholog	mian.id34075.tr242989	NP_079691.1	NP_001818.1	ENSCAFG00000002194
ortholog	mian.id49328.tr74738	XP_006531084.1	NP_061132.2	ENSCAFG00000011736
ortholog	mian.id378718.tr321036	NP_084479.1	N/A	ENSCAFG00000023770
ortholog	mian.id150013.tr438310	N/A	XP_005261854.1	N/A
ortholog	mian.id99342.tr364260	XP_006497665.1	XP_005263768.1	ENSCAFG00000005534
ortholog	mian.id363093.tr7991	NP_032714.1	N/A	N/A
ortholog	mian.id139561.tr71921	N/A	N/A	ENSCAFG00000003979
ortholog	mian.id55770.tr169977	XP_006517229.1	XP_006714934.1	ENSCAFG00000016547
ortholog	mian.id383463.tr24051	XP_006501843.1	N/A	ENSCAFG00000008603
ortholog	mian.id36795.tr473045	NP_001272814.1	NP_009098.3	ENSCAFG00000003599
ortholog	mian.id26696.tr416318	N/A	NP_000856.1	ENSCAFG00000003035
ortholog	mian.id47458.tr120985	NP_033328.3	NP_055870.2	ENSCAFG00000007424
ortholog	mian.id32487.tr142403	NP_032848.1	NP_000279.1	ENSCAFG00000000253
ortholog	mian.id105841.tr12590	N/A	XP_006713897.1	ENSCAFG00000004347
ortholog	mian.id76905.tr643954	NP_062626.1	NP_004308.2	ENSCAFG00000002783
ortholog	mian.id46111.tr77425	XP_006539170.1	XP_005246035.1	ENSCAFG00000024324
ortholog	mian.id296898.tr190622	N/A	XP_006719880.1	N/A
ortholog	mian.id81070.tr128521	XP_006535459.1	XP_005247283.1	N/A
ortholog	mian.id220130.tr68057	XP_006536181.1	XP_005253572.1	N/A
ortholog	mian.id230716.tr455132	XP_006518738.1	NP_003626.1	ENSCAFG00000015050
ortholog	mian.id34217.tr489246	NP_001004357.2	NP_054860.1	ENSCAFG00000025531
ortholog	mian.id272688.tr127236	XP_006529516.1	XP_006711738.1	N/A
ortholog	mian.id389323.tr523351	XP_006518379.1	N/A	ENSCAFG00000028751
ortholog	mian.id124811.tr372578	NP_083208.1	NP_149074.3	ENSCAFG00000006017
ortholog	mian.id29358.tr221736	NP_059066.1	XP_005255979.1	ENSCAFG00000020220
ortholog	mian.id299439.tr243972	NP_001164337.1	NP_114430.2	ENSCAFG00000030111
ortholog	mian.id115132.tr464073	NP_766548.2	NP_777582.4	ENSCAFG00000001595
ortholog	mian.id65231.tr207910	NP_997097.1	NP_006535.1	ENSCAFG00000015237
ortholog	mian.id52034.tr263076	N/A	NP_001129970.1	ENSCAFG00000030243
ortholog	mian.id159751.tr476695	NP_473391.1	XP_006717137.1	N/A
ortholog	mian.id50250.tr390199	N/A	NP_899204.1	N/A
ortholog	mian.id68687.tr220055	NP_444483.2	NP_056980.2	ENSCAFG00000010609
ortholog	mian.id327914.tr666562	XP_006504461.1	NP_000932.3	ENSCAFG00000013467
ortholog	mian.id35820.tr329142	N/A	NP_115711.2	N/A
ortholog	mian.id140662.tr254422	XP_006499581.1	XP_006723662.1	N/A
ortholog	mian.id83582.tr219188	XP_006537702.1	NP_000022.3	ENSCAFG00000003246
ortholog	mian.id52111.tr82741	XP_006538354.1	XP_005251752.1	ENSCAFG00000003282
ortholog	mian.id102951.tr296779	NP_001137155.1	XP_005253167.1	ENSCAFG00000007540
ortholog	mian.id104450.tr105663	N/A	XP_006721735.1	N/A
ortholog	mian.id135716.tr234549	NP_062311.1	NP_071741.2	N/A
ortholog	mian.id104370.tr311905	N/A	NP_001231693.1	ENSCAFG00000004160
ortholog	mian.id240282.tr48454	XP_006496930.1	N/A	N/A
ortholog	mian.id49925.tr213530	NP_032463.1	NP_004842.1	ENSCAFG00000003342
ortholog	mian.id5968.tr314667	XP_006507289.1	XP_006718342.1	ENSCAFG00000006914
ortholog	mian.id62127.tr103524	XP_006527526.1	XP_005251683.1	ENSCAFG00000030105
ortholog	mian.id284301.tr15262	N/A	NP_872282.1	N/A
ortholog	mian.id19528.tr470148	NP_653106.1	NP_219482.1	ENSCAFG00000023607
ortholog	mian.id190537.tr177840	N/A	NP_859060.3	ENSCAFG00000006993
ortholog	mian.id139679.tr379816	NP_057918.2	N/A	ENSCAFG00000030145
ortholog	mian.id62267.tr134669	NP_079812.1	XP_005272371.1	ENSCAFG00000001673
ortholog	mian.id415547.tr17062	NP_001135403.1	N/A	N/A
ortholog	mian.id155642.tr194960	XP_006527719.1	NP_001025067.1	N/A
ortholog	mian.id74123.tr441084	XP_006533198.1	NP_659436.1	ENSCAFG00000005915
ortholog	mian.id48558.tr232227	N/A	NP_659802.1	ENSCAFG00000031620
ortholog	mian.id199909.tr289055	XP_006515068.1	XP_005264682.1	ENSCAFG00000004075
ortholog	mian.id258766.tr456723	NP_080194.1	NP_653210.2	ENSCAFG00000014115
ortholog	mian.id47104.tr238822	NP_032794.1	NP_000598.2	ENSCAFG00000003331
ortholog	mian.id372932.tr41408	NP_808408.2	N/A	ENSCAFG00000010973
ortholog	mian.id273511.tr243277	NP_032950.1	XP_005265370.1	ENSCAFG00000012108
ortholog	mian.id172388.tr120739	N/A	NP_631938.1	N/A
ortholog	mian.id421255.tr431543	NP_001162012.1	XP_005273949.1	ENSCAFG00000005203
ortholog	mian.id51336.tr143847	XP_006531917.1	NP_005691.2	ENSCAFG00000012638
ortholog	mian.id223159.tr389007	XP_006500923.1	XP_005270516.1	N/A
ortholog	mian.id295000.tr517651	XP_006518078.1	NP_001170858.1	ENSCAFG00000006857
ortholog	mian.id40312.tr455317	XP_006498733.1	NP_061820.1	ENSCAFG00000002856
ortholog	mian.id121049.tr206738	XP_006522448.1	N/A	N/A
ortholog	mian.id90447.tr533081	NP_001157051.1	NP_208325.3	ENSCAFG00000008598
ortholog	mian.id20787.tr252480	N/A	NP_001180552.1	N/A
ortholog	mian.id261143.tr33851	XP_006506740.1	XP_006713304.1	N/A
ortholog	mian.id20297.tr23832	NP_081574.1	NP_689936.1	ENSCAFG00000004512
ortholog	mian.id156491.tr645823	XP_006505733.1	NP_002348.1	ENSCAFG00000032746
ortholog	mian.id105771.tr227074	NP_444377.3	NP_061758.1	ENSCAFG00000030815
ortholog	mian.id31612.tr491467	NP_035140.1	NP_006180.1	N/A
ortholog	mian.id125877.tr253074	NP_062684.2	NP_006297.2	ENSCAFG00000016241
ortholog	mian.id86227.tr58671	XP_006513462.1	NP_001136120.1	ENSCAFG00000014026
ortholog	mian.id55626.tr203867	NP_778209.2	XP_005272676.1	N/A
ortholog	mian.id47575.tr55310	XP_006522039.1	N/A	N/A
ortholog	mian.id69214.tr196131	XP_006505563.1	XP_005253391.1	ENSCAFG00000013824
ortholog	mian.id148885.tr194223	NP_034297.2	NP_742101.2	N/A
ortholog	mian.id146264.tr237965	N/A	N/A	ENSCAFG00000001217
ortholog	mian.id203628.tr309435	NP_035656.1	NP_001001522.1	ENSCAFG00000013162
ortholog	mian.id53278.tr448113	NP_001074403.1	XP_005257848.1	ENSCAFG00000004718
ortholog	mian.id28437.tr396558	XP_006538778.1	XP_005245976.1	ENSCAFG00000016331
ortholog	mian.id203893.tr127941	XP_006500172.1	XP_005273876.1	ENSCAFG00000007843
ortholog	mian.id33794.tr291453	NP_081488.1	NP_542382.1	ENSCAFG00000000826
ortholog	mian.id176477.tr116272	N/A	XP_005247411.1	N/A
ortholog	mian.id310423.tr166638	NP_001276845.1	NP_599024.1	ENSCAFG00000016700
ortholog	mian.id101451.tr71673	NP_001013459.1	N/A	ENSCAFG00000001805
ortholog	mian.id68699.tr39042	XP_006531341.1	N/A	ENSCAFG00000020326
ortholog	mian.id123964.tr163065	XP_006524922.1	N/A	ENSCAFG00000015743
ortholog	mian.id74168.tr114329	NP_080423.1	NP_001014.1	ENSCAFG00000029884
ortholog	mian.id84426.tr278437	N/A	XP_005273215.1	N/A
ortholog	mian.id293021.tr89778	N/A	XP_005270433.1	N/A
ortholog	mian.id274638.tr344728	XP_006516093.1	N/A	N/A
ortholog	mian.id85369.tr122195	NP_062779.3	NP_057322.2	ENSCAFG00000008442
ortholog	mian.id253684.tr132479	NP_001103617.1	XP_006713527.1	N/A
ortholog	mian.id353439.tr447114	NP_001157215.1	N/A	ENSCAFG00000012187
ortholog	mian.id46554.tr206557	NP_080894.1	N/A	ENSCAFG00000014765
ortholog	mian.id19510.tr469945	N/A	N/A	ENSCAFG00000016583
ortholog	mian.id379222.tr122523	XP_006521086.1	N/A	N/A
ortholog	mian.id369616.tr324159	NP_835220.1	N/A	ENSCAFG00000012092
ortholog	mian.id400380.tr610418	XP_006501555.1	NP_001123530.1	ENSCAFG00000020400
ortholog	mian.id89272.tr215525	NP_840061.1	N/A	N/A
ortholog	mian.id58074.tr178638	XP_006504626.1	N/A	N/A
ortholog	mian.id422692.tr363309	XP_006520723.1	XP_006716679.1	N/A
ortholog	mian.id377420.tr229597	XP_006503584.1	N/A	N/A
ortholog	mian.id225880.tr349764	N/A	N/A	ENSCAFG00000005855
ortholog	mian.id457375.tr806705	NP_038709.1	N/A	ENSCAFG00000004994
ortholog	mian.id366671.tr246198	NP_955008.2	N/A	ENSCAFG00000007460
ortholog	mian.id255406.tr654735	XP_006519308.1	XP_006713317.1	N/A
ortholog	mian.id20828.tr256285	NP_598790.1	N/A	N/A
ortholog	mian.id239691.tr173827	N/A	NP_940941.2	ENSCAFG00000006238
ortholog	mian.id51681.tr348465	XP_006510607.1	NP_001041706.1	ENSCAFG00000032630
ortholog	mian.id50546.tr248169	XP_006506429.1	XP_005264308.1	N/A
ortholog	mian.id53126.tr216169	XP_006497112.1	N/A	ENSCAFG00000014126
ortholog	mian.id58551.tr333877	XP_006503683.1	NP_444270.2	ENSCAFG00000015463
ortholog	mian.id347209.tr152337	NP_031447.1	NP_689541.1	N/A
ortholog	mian.id61611.tr4416	N/A	XP_005254178.1	ENSCAFG00000017250
ortholog	mian.id147809.tr601099	XP_006519107.1	NP_060541.3	N/A
ortholog	mian.id258848.tr224706	NP_795712.2	NP_733763.1	N/A
ortholog	mian.id506869.tr930415	NP_033122.1	NP_001001.2	ENSCAFG00000001615
ortholog	mian.id97096.tr61826	N/A	NP_001041691.2	N/A
ortholog	mian.id106344.tr93908	NP_068359.1	NP_067653.3	ENSCAFG00000006981
ortholog	mian.id48285.tr177701	XP_006541448.1	N/A	N/A
ortholog	mian.id96603.tr26896	XP_006534072.1	NP_001030335.1	N/A
ortholog	mian.id310098.tr301626	N/A	N/A	ENSCAFG00000004080
ortholog	mian.id370424.tr453722	NP_780483.2	N/A	ENSCAFG00000016392
ortholog	mian.id417906.tr146898	N/A	XP_005259501.1	ENSCAFG00000007339
ortholog	mian.id217401.tr357685	NP_065640.2	NP_001001973.1	ENSCAFG00000020261
ortholog	mian.id77692.tr389479	XP_006536760.1	N/A	N/A
ortholog	mian.id101470.tr141256	N/A	N/A	ENSCAFG00000012006
ortholog	mian.id243625.tr126511	NP_001020760.1	XP_005260191.1	ENSCAFG00000014341
ortholog	mian.id225771.tr402580	NP_997538.1	NP_005219.2	ENSCAFG00000003465
ortholog	mian.id284066.tr83801	NP_766636.2	NP_619525.1	ENSCAFG00000004741
ortholog	mian.id119886.tr410891	XP_006529596.1	N/A	N/A
ortholog	mian.id91853.tr86128	XP_006523288.1	NP_036586.2	ENSCAFG00000000577
ortholog	mian.id244312.tr70597	N/A	XP_005266276.1	N/A
ortholog	mian.id46066.tr521638	XP_006500299.1	NP_079117.3	ENSCAFG00000006825
ortholog	mian.id235982.tr30022	NP_082201.2	NP_060316.1	ENSCAFG00000011735
ortholog	mian.id206181.tr662247	NP_081241.1	NP_653190.2	N/A
ortholog	mian.id53268.tr226034	XP_006541178.1	N/A	N/A
ortholog	mian.id70343.tr123966	NP_001001881.1	NP_001020437.1	ENSCAFG00000013207
ortholog	mian.id166397.tr55852	NP_766424.2	N/A	ENSCAFG00000001355
ortholog	mian.id150452.tr339553	NP_001074647.1	NP_056049.4	ENSCAFG00000002054
ortholog	mian.id113115.tr110340	XP_006524850.1	XP_005258235.1	ENSCAFG00000018442
ortholog	mian.id69653.tr225326	NP_083696.2	XP_006726685.1	ENSCAFG00000017118
ortholog	mian.id93759.tr136059	N/A	XP_005248531.1	N/A
ortholog	mian.id181239.tr201631	N/A	N/A	ENSCAFG00000000579
ortholog	mian.id422315.tr194072	NP_034051.2	NP_004336.3	ENSCAFG00000012896
ortholog	mian.id63864.tr40184	XP_006520905.1	N/A	ENSCAFG00000000711
ortholog	mian.id213120.tr337375	XP_006525825.1	NP_001230164.1	N/A
ortholog	mian.id79607.tr161595	NP_001240815.1	XP_006718279.1	ENSCAFG00000006420
ortholog	mian.id104246.tr173257	N/A	N/A	ENSCAFG00000018532
ortholog	mian.id370222.tr175937	XP_006515082.1	N/A	ENSCAFG00000003549
ortholog	mian.id77091.tr587447	N/A	XP_005260553.1	ENSCAFG00000010313
ortholog	mian.id371779.tr397759	NP_766459.2	N/A	N/A
ortholog	mian.id279783.tr36242	NP_079953.2	NP_443197.1	ENSCAFG00000013455
ortholog	mian.id51243.tr159921	NP_001104498.1	NP_060104.2	ENSCAFG00000008969
ortholog	mian.id76213.tr20122	N/A	XP_005247634.1	N/A
ortholog	mian.id421710.tr253935	NP_082093.1	NP_006604.1	ENSCAFG00000029170
ortholog	mian.id485921.tr246802	NP_001276494.1	NP_001121895.1	ENSCAFG00000032587
ortholog	mian.id64104.tr309433	XP_006538940.1	N/A	N/A
ortholog	mian.id204490.tr175759	XP_006524036.1	XP_005249029.1	ENSCAFG00000001725
ortholog	mian.id485538.tr467214	XP_006529546.1	XP_005246130.1	N/A
ortholog	mian.id128951.tr302740	NP_001273437.1	N/A	N/A
ortholog	mian.id370112.tr159278	XP_006509302.1	N/A	ENSCAFG00000006979
ortholog	mian.id76197.tr515091	XP_006513376.1	N/A	N/A
ortholog	mian.id63627.tr57675	NP_001153222.1	XP_006716530.1	ENSCAFG00000006970
ortholog	mian.id66341.tr408014	XP_006540245.1	N/A	N/A
ortholog	mian.id128148.tr30209	N/A	NP_005919.2	N/A
ortholog	mian.id91654.tr549288	XP_006535523.1	N/A	ENSCAFG00000030643
ortholog	mian.id84777.tr733446	NP_848904.1	NP_115632.1	ENSCAFG00000009609
ortholog	mian.id256820.tr87128	NP_444394.1	XP_005270288.1	ENSCAFG00000009742
ortholog	mian.id195581.tr57915	XP_006506945.1	N/A	ENSCAFG00000012478
ortholog	mian.id323640.tr243394	N/A	N/A	ENSCAFG00000008640
ortholog	mian.id320406.tr191870	XP_006496622.1	N/A	ENSCAFG00000010465
ortholog	mian.id456804.tr501808	NP_034579.3	N/A	ENSCAFG00000002936
ortholog	mian.id71590.tr489073	NP_034544.1	NP_002102.4	ENSCAFG00000014682
ortholog	mian.id402449.tr43375	NP_034813.2	NP_002284.3	ENSCAFG00000013234
ortholog	mian.id148847.tr194223	N/A	XP_005266907.1	ENSCAFG00000000196
ortholog	mian.id298817.tr32509	N/A	NP_006397.1	N/A
ortholog	mian.id197457.tr75020	NP_663334.1	NP_660296.1	ENSCAFG00000019202
ortholog	mian.id100667.tr149398	N/A	N/A	ENSCAFG00000013844
ortholog	mian.id53446.tr142827	NP_075884.1	NP_001269395.1	ENSCAFG00000019956
ortholog	mian.id453050.tr333675	NP_080464.1	NP_001010940.1	ENSCAFG00000001893
ortholog	mian.id236068.tr52563	N/A	N/A	ENSCAFG00000012637
ortholog	mian.id164959.tr191767	NP_001242971.1	N/A	ENSCAFG00000020379
ortholog	mian.id128492.tr352038	NP_001070816.1	NP_001013728.2	ENSCAFG00000019018
ortholog	mian.id174623.tr75792	XP_006497987.1	N/A	N/A
ortholog	mian.id278271.tr10242	NP_033172.2	XP_005270918.1	N/A
ortholog	mian.id390764.tr66628	N/A	N/A	ENSCAFG00000009084
ortholog	mian.id47994.tr303164	XP_006530357.1	NP_003724.1	ENSCAFG00000010511
ortholog	mian.id81207.tr127541	XP_006500184.1	XP_005254354.1	ENSCAFG00000009577
ortholog	mian.id185891.tr109081	XP_006504123.1	XP_006714002.1	ENSCAFG00000016544
ortholog	mian.id88091.tr445762	N/A	XP_005255300.1	N/A
ortholog	mian.id54653.tr304151	XP_006501479.1	NP_001041675.1	ENSCAFG00000019871
ortholog	mian.id103872.tr243369	N/A	N/A	ENSCAFG00000028930
ortholog	mian.id106173.tr46302	NP_001104301.1	NP_036232.2	ENSCAFG00000015399
ortholog	mian.id415704.tr17062	N/A	XP_005246796.1	N/A
ortholog	mian.id45476.tr563739	XP_006527763.1	NP_061918.3	ENSCAFG00000018287
ortholog	mian.id72207.tr734970	NP_033966.1	N/A	ENSCAFG00000016826
ortholog	mian.id95057.tr441326	N/A	N/A	ENSCAFG00000005118
ortholog	mian.id53697.tr121873	NP_080690.2	NP_690005.2	ENSCAFG00000003324
ortholog	mian.id431486.tr298368	XP_006510029.1	NP_000724.1	ENSCAFG00000012802
ortholog	mian.id190843.tr205952	N/A	XP_005277309.1	N/A
ortholog	mian.id94797.tr86963	XP_006530582.1	N/A	N/A
ortholog	mian.id445578.tr225744	NP_001271119.1	XP_006711049.1	N/A
ortholog	mian.id139524.tr106892	XP_006506968.1	NP_001107648.1	ENSCAFG00000012441
ortholog	mian.id59454.tr310834	NP_082003.1	XP_006722548.1	ENSCAFG00000019062
ortholog	mian.id98395.tr23903	XP_006514670.1	NP_001248763.1	N/A
ortholog	mian.id275923.tr397900	NP_036157.2	NP_958431.2	ENSCAFG00000018501
ortholog	mian.id100002.tr23725	NP_766579.3	NP_115496.2	ENSCAFG00000001980
ortholog	mian.id194886.tr204014	NP_001161843.1	XP_006713013.1	ENSCAFG00000011567
ortholog	mian.id46289.tr340118	NP_001108109.1	NP_001108104.1	ENSCAFG00000031822
ortholog	mian.id69745.tr25093	NP_001013595.1	NP_067041.1	N/A
ortholog	mian.id21243.tr343854	NP_032178.1	NP_003599.2	ENSCAFG00000017342
ortholog	mian.id425676.tr821656	XP_006533129.1	XP_005257362.1	ENSCAFG00000004554
ortholog	mian.id65735.tr337657	NP_079915.1	NP_076958.1	ENSCAFG00000001003
ortholog	mian.id96274.tr237667	NP_665821.1	NP_036231.1	N/A
ortholog	mian.id148861.tr194223	XP_006512594.1	NP_004091.3	N/A
ortholog	mian.id58447.tr409067	NP_058606.3	NP_003611.1	ENSCAFG00000017757
ortholog	mian.id383749.tr223381	NP_898850.2	N/A	ENSCAFG00000013297
ortholog	mian.id76009.tr311056	XP_006502099.1	XP_005272989.1	ENSCAFG00000011418
ortholog	mian.id5747.tr566392	NP_084247.1	NP_002665.2	ENSCAFG00000007297
ortholog	mian.id65943.tr196846	NP_077137.1	NP_001016.1	ENSCAFG00000030896
ortholog	mian.id51997.tr205827	XP_006507462.1	N/A	N/A
ortholog	mian.id238638.tr59699	NP_034288.2	NP_006549.1	ENSCAFG00000001166
ortholog	mian.id184112.tr25415	N/A	N/A	ENSCAFG00000015605
ortholog	mian.id77932.tr235766	N/A	N/A	ENSCAFG00000009497
ortholog	mian.id56126.tr325654	XP_006505153.1	XP_005250296.1	ENSCAFG00000003472
ortholog	mian.id20109.tr588934	NP_444399.2	NP_006461.3	ENSCAFG00000017933
ortholog	mian.id152287.tr217883	NP_035924.2	XP_005273057.1	N/A
ortholog	mian.id271133.tr263138	N/A	NP_073583.3	ENSCAFG00000011336
ortholog	mian.id45233.tr642079	NP_067473.2	N/A	N/A
ortholog	mian.id239082.tr312293	NP_001033030.2	N/A	ENSCAFG00000015882
ortholog	mian.id496045.tr178445	XP_006523614.1	XP_006724120.1	ENSCAFG00000010539
ortholog	mian.id129457.tr401616	XP_006511498.1	XP_005254771.1	ENSCAFG00000016905
ortholog	mian.id16169.tr177953	XP_006521810.1	XP_005247907.1	ENSCAFG00000012862
ortholog	mian.id47656.tr463074	NP_775573.1	NP_001073941.1	ENSCAFG00000009374
ortholog	mian.id46944.tr349334	XP_006508185.1	XP_006718010.1	ENSCAFG00000030765
ortholog	mian.id94312.tr237174	NP_064393.2	XP_005263495.1	ENSCAFG00000016648
ortholog	mian.id304647.tr173170	N/A	NP_001177848.1	ENSCAFG00000016173
ortholog	mian.id108552.tr146092	N/A	N/A	ENSCAFG00000003261
ortholog	mian.id86538.tr239	N/A	NP_001010876.1	N/A
ortholog	mian.id367975.tr104221	NP_001239568.1	N/A	ENSCAFG00000009827
ortholog	mian.id91446.tr144791	XP_006503686.1	NP_036458.2	ENSCAFG00000004627
ortholog	mian.id49798.tr627681	NP_032088.1	N/A	N/A
ortholog	mian.id69569.tr825871	NP_001155289.1	XP_005246626.1	ENSCAFG00000010080
ortholog	mian.id141220.tr46572	XP_006497735.1	XP_005272220.1	ENSCAFG00000019830
ortholog	mian.id42362.tr98378	NP_001272846.1	NP_004929.2	ENSCAFG00000001316
ortholog	mian.id55553.tr242441	XP_006530867.1	NP_001245240.1	ENSCAFG00000012098
ortholog	mian.id317943.tr391277	NP_035644.1	NP_003164.1	ENSCAFG00000015545
ortholog	mian.id67870.tr173006	NP_659507.3	NP_003950.1	ENSCAFG00000007764
ortholog	mian.id147140.tr490728	NP_598599.2	NP_644670.1	ENSCAFG00000009869
ortholog	mian.id52002.tr575531	NP_899099.2	XP_006713135.1	ENSCAFG00000013517
ortholog	mian.id74969.tr231003	N/A	XP_005254276.1	N/A
ortholog	mian.id270330.tr220265	XP_006497028.1	XP_006711838.1	N/A
ortholog	mian.id94960.tr47398	NP_081676.1	NP_005561.1	ENSCAFG00000000094
ortholog	mian.id108142.tr282525	XP_006512639.1	NP_001161861.2	ENSCAFG00000000285
ortholog	mian.id93734.tr254887	NP_085042.2	NP_064608.2	ENSCAFG00000011179
ortholog	mian.id250599.tr148107	N/A	N/A	ENSCAFG00000010936
ortholog	mian.id101782.tr29561	NP_001123957.1	XP_005269407.1	ENSCAFG00000012725
ortholog	mian.id190111.tr196659	XP_006521721.1	NP_001008391.1	ENSCAFG00000007777
ortholog	mian.id143445.tr472896	XP_006501204.1	XP_006711513.1	ENSCAFG00000016944
ortholog	mian.id79347.tr219201	XP_006520604.1	N/A	N/A
ortholog	mian.id156448.tr69001	XP_006522065.1	NP_003713.3	ENSCAFG00000013961
ortholog	mian.id85552.tr246334	XP_006513449.1	N/A	N/A
ortholog	mian.id239868.tr141088	N/A	NP_001130042.1	ENSCAFG00000008622
ortholog	mian.id496172.tr3222	XP_006522492.1	XP_005247779.1	ENSCAFG00000011672
ortholog	mian.id48235.tr60471	XP_006539917.1	NP_085055.2	ENSCAFG00000005014
ortholog	mian.id136813.tr209041	NP_001257575.1	NP_001155018.1	ENSCAFG00000024193
ortholog	mian.id61502.tr523643	N/A	NP_004872.2	N/A
ortholog	mian.id246957.tr442937	NP_001156502.1	N/A	N/A
ortholog	mian.id102871.tr128398	NP_080356.1	N/A	N/A
ortholog	mian.id116919.tr11592	XP_006535917.1	N/A	N/A
ortholog	mian.id370938.tr137512	NP_001123922.1	N/A	N/A
ortholog	mian.id47002.tr521235	NP_080281.3	NP_808880.1	ENSCAFG00000009423
ortholog	mian.id65168.tr263436	NP_080899.1	NP_008937.1	ENSCAFG00000023283
ortholog	mian.id140934.tr882711	XP_006504381.1	XP_006719761.1	ENSCAFG00000006773
ortholog	mian.id77707.tr340381	NP_001161411.1	N/A	N/A
ortholog	mian.id227931.tr113900	N/A	N/A	ENSCAFG00000013261
ortholog	mian.id245736.tr34349	NP_080879.1	NP_003668.2	N/A
ortholog	mian.id138471.tr54055	XP_006498237.1	XP_005246722.1	ENSCAFG00000005670
ortholog	mian.id191433.tr460491	NP_083567.1	XP_005261832.1	ENSCAFG00000012361
ortholog	mian.id54282.tr361290	NP_081114.2	XP_005262178.1	ENSCAFG00000017527
ortholog	mian.id70044.tr195673	NP_031429.1	XP_005252712.1	N/A
ortholog	mian.id421037.tr329825	NP_780703.1	N/A	ENSCAFG00000001213
ortholog	mian.id63281.tr170039	XP_006523270.1	XP_005267255.1	ENSCAFG00000000644
ortholog	mian.id145030.tr736360	N/A	N/A	ENSCAFG00000006291
ortholog	mian.id258727.tr295385	NP_001271288.1	N/A	N/A
ortholog	mian.id198734.tr40636	NP_849185.2	NP_653172.2	ENSCAFG00000008699
ortholog	mian.id87530.tr225858	XP_006534522.1	N/A	N/A
ortholog	mian.id60047.tr547685	XP_006501941.1	NP_003136.1	ENSCAFG00000016882
ortholog	mian.id139078.tr10169	XP_006538077.1	XP_005251439.1	ENSCAFG00000001537
ortholog	mian.id422167.tr16724	NP_080343.4	NP_699163.2	ENSCAFG00000006678
ortholog	mian.id74830.tr281794	XP_006495877.1	XP_005246874.1	ENSCAFG00000009797
ortholog	mian.id50637.tr411397	NP_666328.2	NP_060522.3	ENSCAFG00000020160
ortholog	mian.id197315.tr255788	N/A	N/A	ENSCAFG00000023467
ortholog	mian.id179133.tr204177	NP_035564.1	NP_000445.1	ENSCAFG00000008859
ortholog	mian.id330749.tr106312	NP_062331.2	N/A	N/A
ortholog	mian.id67728.tr200802	NP_001122073.1	NP_006432.1	ENSCAFG00000013986
ortholog	mian.id508123.tr30727	N/A	XP_006721263.1	N/A
ortholog	mian.id146782.tr239671	NP_061293.2	NP_619727.2	ENSCAFG00000020254
ortholog	mian.id71982.tr237318	XP_006523069.1	N/A	N/A
ortholog	mian.id175406.tr67126	N/A	NP_001120870.1	N/A
ortholog	mian.id402938.tr331636	XP_006500829.1	NP_055093.2	ENSCAFG00000003896
ortholog	mian.id242652.tr646921	XP_006526456.1	NP_001106205.1	ENSCAFG00000023897
ortholog	mian.id139134.tr167704	NP_034339.2	NP_000134.2	ENSCAFG00000015704
ortholog	mian.id89386.tr243184	NP_001273427.1	NP_001265124.1	ENSCAFG00000010100
ortholog	mian.id95156.tr452186	NP_001157161.1	NP_065109.1	ENSCAFG00000009547
ortholog	mian.id17187.tr39238	XP_006518620.1	NP_001158510.1	ENSCAFG00000010049
ortholog	mian.id113854.tr96708	XP_006520824.1	NP_001243692.1	ENSCAFG00000001093
ortholog	mian.id326433.tr213811	XP_006538588.1	N/A	N/A
ortholog	mian.id46078.tr247647	N/A	XP_006723188.1	ENSCAFG00000004409
ortholog	mian.id40267.tr77863	N/A	N/A	ENSCAFG00000009373
ortholog	mian.id105993.tr336817	XP_006529905.1	N/A	N/A
ortholog	mian.id66952.tr76153	NP_001239472.1	N/A	ENSCAFG00000005405
ortholog	mian.id393268.tr172644	NP_705762.2	N/A	ENSCAFG00000010238
ortholog	mian.id85444.tr201943	NP_001258276.1	N/A	ENSCAFG00000016890
ortholog	mian.id127626.tr141284	XP_006501863.1	N/A	ENSCAFG00000024239
ortholog	mian.id440838.tr564607	NP_796324.1	XP_006720545.1	ENSCAFG00000015360
ortholog	mian.id28887.tr592314	NP_035477.1	NP_002996.2	ENSCAFG00000015180
ortholog	mian.id58783.tr165693	XP_006531785.1	NP_036440.1	ENSCAFG00000011792
ortholog	mian.id210857.tr129905	NP_001004185.3	NP_001073904.1	ENSCAFG00000013149
ortholog	mian.id423620.tr510884	NP_001074760.1	NP_115627.6	ENSCAFG00000014400
ortholog	mian.id284141.tr283233	NP_444417.2	NP_001017408.1	N/A
ortholog	mian.id102388.tr324713	NP_109605.2	NP_002902.2	N/A
ortholog	mian.id302979.tr87681	N/A	N/A	ENSCAFG00000013011
ortholog	mian.id81188.tr192503	XP_006516532.1	N/A	ENSCAFG00000005519
ortholog	mian.id109361.tr161204	N/A	NP_114425.1	N/A
ortholog	mian.id28276.tr221500	NP_666313.1	NP_689865.2	ENSCAFG00000029852
ortholog	mian.id192993.tr315168	XP_006513959.1	NP_006829.1	ENSCAFG00000006353
ortholog	mian.id55814.tr240153	XP_006500744.1	NP_001034556.1	ENSCAFG00000030747
ortholog	mian.id189199.tr462227	XP_006518428.1	N/A	N/A
ortholog	mian.id50022.tr83853	XP_006510293.1	NP_078907.2	ENSCAFG00000011138
ortholog	mian.id64369.tr372674	XP_006496889.1	NP_071914.3	ENSCAFG00000015633
ortholog	mian.id177992.tr148994	NP_061267.1	N/A	ENSCAFG00000006200
ortholog	mian.id238424.tr189542	NP_038590.2	NP_001007246.1	ENSCAFG00000003322
ortholog	mian.id361180.tr72425	N/A	N/A	ENSCAFG00000031788
ortholog	mian.id95225.tr164193	NP_835146.3	XP_006718077.1	N/A
ortholog	mian.id327848.tr5134	N/A	N/A	ENSCAFG00000009242
ortholog	mian.id148441.tr248843	NP_001137321.1	NP_002590.1	ENSCAFG00000005698
ortholog	mian.id115686.tr47712	NP_035044.1	NP_006157.1	ENSCAFG00000029177
ortholog	mian.id65346.tr164528	NP_033882.1	NP_000395.2	ENSCAFG00000004652
[truncated: 369,044 more rows]
