# Supplementary material for: Transcriptome analysis of northern elephant seal (Mirounga angustirostris) muscle tissue provides a novel molecular resource and physiological insights
Source: BMC Genomics. 2015 Feb 8;16(1):64. doi: 10.1186/s12864-015-1253-6 (PMC4328371; doi:10.1186/s12864-015-1253-6)
Supplement: Additional file 3: — KEGG metabolic pathways overrepresented in M. angustirostris transcriptome. [file 12864_2015_1253_MOESM3_ESM.xlsx]

## Sheet: mouse-annotated-kegg.txt
category ID	# of genes	p (adjusted)	pathway
1100	608	4.27825e-88	Metabolic pathways
5200	168	1.07025e-17	Pathways in cancer
4010	140	2.60849e-16	MAPK signaling pathway
4510	121	3.75088e-18	Focal adhesion
4810	112	1.65756e-13	Regulation of actin cytoskeleton
4144	106	3.74383e-11	Endocytosis
4141	101	1.01077e-19	Protein processing in endoplasmic reticulum
4060	99	6.04485e-07	Cytokine-cytokine receptor interaction
3013	96	1.65002e-19	RNA transport
5010	95	1.27805e-22	Alzheimer's disease
5016	93	5.98787e-20	Huntington's disease
230	89	8.48072e-14	Purine metabolism
4062	85	3.51928e-08	Chemokine signaling pathway
4020	84	1.1381e-06	Calcium signaling pathway
4910	81	9.75831e-13	Insulin signaling pathway
4110	79	2.17555e-16	Cell cycle
3010	78	1.17598e-48	Ribosome
3040	75	1.94756e-16	Spliceosome
4142	75	9.33253e-15	Lysosome
4722	74	1.63871e-11	Neurotrophin signaling pathway
4310	72	1.35945e-06	Wnt signaling pathway
4120	71	2.1546e-09	Ubiquitin mediated proteolysis
5145	69	6.14734e-10	Toxoplasmosis
240	67	1.65002e-19	Pyrimidine metabolism
190	67	1.74845e-19	Oxidative phosphorylation
4530	66	1.77918e-07	Tight junction
4145	65	5.58881e-05	Phagosome
5012	63	3.72415e-16	Parkinson's disease
4114	63	3.71644e-10	Oocyte meiosis
5160	62	4.46328e-06	Hepatitis C
4514	62	1.799e-05	Cell adhesion molecules (CAMs)
4380	61	1.60133e-07	Osteoclast differentiation
4360	61	7.04947e-05	Axon guidance
5142	59	2.76922e-10	Chagas disease (American trypanosomiasis)
4630	59	0.00175413	Jak-STAT signaling pathway
4670	57	2.57834e-06	Leukocyte transendothelial migration
4666	56	1.2729e-10	Fc gamma R-mediated phagocytosis
5322	55	9.61557e-09	Systemic lupus erythematosus
4660	54	2.0051e-06	T cell receptor signaling pathway
5146	54	0.000105156	Amoebiasis
5410	53	2.05118e-10	Hypertrophic cardiomyopathy (HCM)
5414	52	4.7564e-08	Dilated cardiomyopathy
3015	51	1.40575e-09	mRNA surveillance pathway
4512	51	2.17055e-07	ECM-receptor interaction
4650	51	0.000104639	Natural killer cell mediated cytotoxicity
4912	50	2.51662e-06	GnRH signaling pathway
4270	50	0.0014545	Vascular smooth muscle contraction
5100	48	5.37646e-12	Bacterial invasion of epithelial cells
3008	48	4.07007e-11	Ribosome biogenesis in eukaryotes
4914	48	3.2459e-07	Progesterone-mediated oocyte maturation
4620	48	6.97106e-06	Toll-like receptor signaling pathway
4662	47	5.62255e-09	B cell receptor signaling pathway
4972	47	0.000190069	Pancreatic secretion
5222	46	8.75046e-06	Small cell lung cancer
564	45	1.0622e-07	Glycerophospholipid metabolism
4210	45	4.46328e-06	Apoptosis
5215	45	3.62206e-05	Prostate cancer
4012	45	3.77213e-05	ErbB signaling pathway
4260	44	1.80459e-10	Cardiac muscle contraction
3018	44	2.0976e-09	RNA degradation
4146	44	9.15673e-08	Peroxisome
4070	44	3.5628e-06	Phosphatidylinositol signaling system
4370	43	3.70371e-07	VEGF signaling pathway
5412	43	2.20769e-06	Arrhythmogenic right ventricular cardiomyopathy (ARVC)
4974	43	2.50648e-06	Protein digestion and absorption
4920	42	5.32692e-08	Adipocytokine signaling pathway
5212	42	1.80648e-07	Pancreatic cancer
4520	42	1.65751e-06	Adherens junction
4115	41	1.91795e-08	p53 signaling pathway
5211	41	8.4809e-07	Renal cell carcinoma
4916	41	0.00798681	Melanogenesis
5210	40	5.67029e-08	Colorectal cancer
10	39	3.69664e-10	Glycolysis / Gluconeogenesis
5323	39	4.94871e-06	Rheumatoid arthritis
4664	39	2.4295e-05	Fc epsilon RI signaling pathway
520	38	5.04609e-13	Amino sugar and nucleotide sugar metabolism
5220	38	6.48589e-05	Chronic myeloid leukemia
4971	38	6.90846e-05	Gastric acid secretion
4350	38	0.00147835	TGF-beta signaling pathway
4540	37	0.00938368	Gap junction
4150	36	1.91795e-08	mTOR signaling pathway
5213	36	2.37717e-08	Endometrial cancer
5140	35	3.64077e-06	Leishmaniasis
4970	35	0.00246993	Salivary secretion
5214	34	8.76964e-05	Glioma
510	33	3.62909e-08	N-Glycan biosynthesis
4640	33	0.00712937	Hematopoietic cell lineage
3050	32	1.2507e-12	Proteasome
970	31	5.62255e-09	Aminoacyl-tRNA biosynthesis
5223	31	3.3832e-05	Non-small cell lung cancer
5221	31	0.000159248	Acute myeloid leukemia
5218	31	0.00367374	Melanoma
4720	31	0.0066573	Long-term potentiation
3030	30	1.24909e-12	DNA replication
4622	30	0.00112597	RIG-I-like receptor signaling pathway
3420	29	2.87049e-08	Nucleotide excision repair
4930	29	3.49648e-05	Type II diabetes mellitus
330	29	3.74303e-05	Arginine and proline metabolism
3320	29	0.0258251	PPAR signaling pathway
480	28	5.30607e-06	Glutathione metabolism
4330	28	8.76964e-05	Notch signaling pathway
5014	28	0.000304571	Amyotrophic lateral sclerosis (ALS)
562	28	0.00256426	Inositol phosphate metabolism
280	27	4.77423e-05	Valine, leucine and isoleucine degradation
310	27	5.30436e-05	Lysine degradation
561	27	0.000190173	Glycerolipid metabolism
4621	27	0.00137452	NOD-like receptor signaling pathway
4610	27	0.0474424	Complement and coagulation cascades
51	26	7.20656e-08	Fructose and mannose metabolism
600	25	3.17081e-05	Sphingolipid metabolism
4973	25	9.7042e-05	Carbohydrate digestion and absorption
5217	25	0.0146961	Basal cell carcinoma
4612	25	0.0290241	Antigen processing and presentation
71	24	0.00046907	Fatty acid metabolism
620	23	5.13085e-05	Pyruvate metabolism
4623	23	0.00228925	Cytosolic DNA-sensing pathway
2010	23	0.00758909	ABC transporters
4340	23	0.0352758	Hedgehog signaling pathway
640	22	1.1381e-06	Propanoate metabolism
270	22	2.09004e-05	Cysteine and methionine metabolism
4962	22	0.0009916	Vasopressin-regulated water reabsorption
5144	22	0.00201021	Malaria
3410	21	1.76956e-05	Base excision repair
5219	21	0.00235031	Bladder cancer
380	21	0.00469656	Tryptophan metabolism
4960	21	0.00923188	Aldosterone-regulated sodium reabsorption
5150	21	0.0103321	Staphylococcus aureus infection
3060	20	5.88072e-09	Protein export
4672	20	0.00301581	Intestinal immune network for IgA production
500	20	0.0260204	Starch and sucrose metabolism
3020	19	1.77918e-07	RNA polymerase
3440	19	1.01951e-05	Homologous recombination
20	19	6.48589e-05	Citrate cycle (TCA cycle)
260	19	0.00052627	Glycine, serine and threonine metabolism
565	19	0.000908394	Ether lipid metabolism
3430	18	4.41179e-07	Mismatch repair
563	18	3.35228e-06	Glycosylphosphatidylinositol(GPI)-anchor biosynthesis
52	18	4.4597e-05	Galactose metabolism
30	18	4.52674e-05	Pentose phosphate pathway
5020	18	0.00142473	Prion diseases
4130	17	0.0024166	SNARE interactions in vesicular transport
532	16	6.22161e-05	Glycosaminoglycan biosynthesis - chondroitin sulfate
5143	16	0.0056598	African trypanosomiasis
3022	16	0.00934736	Basal transcription factors
350	16	0.0149768	Tyrosine metabolism
860	16	0.0166277	Porphyrin and chlorophyll metabolism
4140	15	0.00819643	Regulation of autophagy
512	15	0.0103321	Mucin type O-Glycan biosynthesis
5340	15	0.0248849	Primary immunodeficiency
760	14	0.00344299	Nicotinate and nicotinamide metabolism
604	13	1.01951e-05	Glycosphingolipid biosynthesis - ganglio series
100	13	0.000151492	Steroid biosynthesis
630	13	0.000177327	Glyoxylate and dicarboxylate metabolism
4710	13	0.00479428	Circadian rhythm - mammal
1040	13	0.0103321	Biosynthesis of unsaturated fatty acids
534	13	0.0276224	Glycosaminoglycan biosynthesis - heparan sulfate
650	13	0.0448909	Butanoate metabolism
450	12	0.000190069	Selenocompound metabolism
4964	12	0.00475673	Proximal tubule bicarbonate reclamation
410	12	0.0187492	beta-Alanine metabolism
531	11	0.0252034	Glycosaminoglycan degradation
360	10	0.00677325	Phenylalanine metabolism
511	10	0.0103321	Other glycan degradation
5310	9	0.0249681	Asthma
900	8	0.0119672	Terpenoid backbone biosynthesis
533	8	0.0477838	Glycosaminoglycan biosynthesis - keratan sulfate
290	7	0.0218878	Valine, leucine and isoleucine biosynthesis
4122	6	0.0197153	Sulfur relay system
920	6	0.0213179	Sulfur metabolism
790	6	0.0367082	Folate biosynthesis
430	6	0.0384419	Taurine and hypotaurine metabolism
460	5	0.0119672	Cyanoamino acid metabolism
471	3	0.0362255	D-Glutamine and D-glutamate metabolism
730	3	0.0482559	Thiamine metabolism
